# Supplementary material for: Are there conserved biosynthetic genes in lichens? Genome-wide assessment of terpene biosynthetic genes suggests ubiquitous distribution of the squalene synthase cluster
Source: BMC Genomics. 2024 Oct 7;25:936. doi: 10.1186/s12864-024-10806-0 (PMC11457338; doi:10.1186/s12864-024-10806-0)
Supplement: Supplementary file 1 — Additional file 1. [file 12864_2024_10806_MOESM1_ESM.zip]

Archive with 58,616 entries (9,993 files):
- cutoff60_111taxa/
- cutoff60_111taxa/.DS_Store
- __MACOSX/cutoff60_111taxa/._.DS_Store
- cutoff60_111taxa/cutoff60_newRIPPS-included_111taxa/
- cutoff60_111taxa/nohup.out
- __MACOSX/cutoff60_111taxa/._nohup.out
- cutoff60_111taxa/cutoff60_newRIPPS-included_111taxa/SVG/
- cutoff60_111taxa/cutoff60_newRIPPS-included_111taxa/index.html
- __MACOSX/cutoff60_111taxa/cutoff60_newRIPPS-included_111taxa/._index.html
- cutoff60_111taxa/cutoff60_newRIPPS-included_111taxa/.DS_Store
- __MACOSX/cutoff60_111taxa/cutoff60_newRIPPS-included_111taxa/._.DS_Store
- cutoff60_111taxa/cutoff60_newRIPPS-included_111taxa/cache/
- cutoff60_111taxa/cutoff60_newRIPPS-included_111taxa/html_content/
- cutoff60_111taxa/cutoff60_newRIPPS-included_111taxa/logs/
- cutoff60_111taxa/cutoff60_newRIPPS-included_111taxa/network_files/
- cutoff60_111taxa/cutoff60_newRIPPS-included_111taxa/SVG/Viridothelium_virens.cluster1793_1.svg
- __MACOSX/cutoff60_111taxa/cutoff60_newRIPPS-included_111taxa/SVG/._Viridothelium_virens.cluster1793_1.svg
- cutoff60_111taxa/cutoff60_newRIPPS-included_111taxa/SVG/Evernia_prunastri.cluster131_1.svg
- __MACOSX/cutoff60_111taxa/cutoff60_newRIPPS-included_111taxa/SVG/._Evernia_prunastri.cluster131_1.svg
- cutoff60_111taxa/cutoff60_newRIPPS-included_111taxa/SVG/BGC0001196.1.svg
- __MACOSX/cutoff60_111taxa/cutoff60_newRIPPS-included_111taxa/SVG/._BGC0001196.1.svg
- cutoff60_111taxa/cutoff60_newRIPPS-included_111taxa/SVG/BGC0001547.1.svg
- __MACOSX/cutoff60_111taxa/cutoff60_newRIPPS-included_111taxa/SVG/._BGC0001547.1.svg
- cutoff60_111taxa/cutoff60_newRIPPS-included_111taxa/SVG/Pyrenula_aspistea.cluster81_1.svg
- __MACOSX/cutoff60_111taxa/cutoff60_newRIPPS-included_111taxa/SVG/._Pyrenula_aspistea.cluster81_1.svg
- cutoff60_111taxa/cutoff60_newRIPPS-included_111taxa/SVG/BGC0001502.1.svg
- __MACOSX/cutoff60_111taxa/cutoff60_newRIPPS-included_111taxa/SVG/._BGC0001502.1.svg
- cutoff60_111taxa/cutoff60_newRIPPS-included_111taxa/SVG/Parmelia_saxatilis.cluster470.svg
- __MACOSX/cutoff60_111taxa/cutoff60_newRIPPS-included_111taxa/SVG/._Parmelia_saxatilis.cluster470.svg
- cutoff60_111taxa/cutoff60_newRIPPS-included_111taxa/SVG/Xylographa_vitiligo.cluster0040_1.svg
- __MACOSX/cutoff60_111taxa/cutoff60_newRIPPS-included_111taxa/SVG/._Xylographa_vitiligo.cluster0040_1.svg
- cutoff60_111taxa/cutoff60_newRIPPS-included_111taxa/SVG/BGC0000547.1.svg
- __MACOSX/cutoff60_111taxa/cutoff60_newRIPPS-included_111taxa/SVG/._BGC0000547.1.svg
- cutoff60_111taxa/cutoff60_newRIPPS-included_111taxa/SVG/Xylographa_soralifera.cluster0012_1.svg
- __MACOSX/cutoff60_111taxa/cutoff60_newRIPPS-included_111taxa/SVG/._Xylographa_soralifera.cluster0012_1.svg
- cutoff60_111taxa/cutoff60_newRIPPS-included_111taxa/SVG/Niebla-homalea.cluster30_1.svg
- __MACOSX/cutoff60_111taxa/cutoff60_newRIPPS-included_111taxa/SVG/._Niebla-homalea.cluster30_1.svg
- cutoff60_111taxa/cutoff60_newRIPPS-included_111taxa/SVG/Puttea_exsequens.cluster27_1.svg
- __MACOSX/cutoff60_111taxa/cutoff60_newRIPPS-included_111taxa/SVG/._Puttea_exsequens.cluster27_1.svg
- cutoff60_111taxa/cutoff60_newRIPPS-included_111taxa/SVG/BGC0000196.1.svg
- __MACOSX/cutoff60_111taxa/cutoff60_newRIPPS-included_111taxa/SVG/._BGC0000196.1.svg
- cutoff60_111taxa/cutoff60_newRIPPS-included_111taxa/SVG/BGC0000502.1.svg
- __MACOSX/cutoff60_111taxa/cutoff60_newRIPPS-included_111taxa/SVG/._BGC0000502.1.svg
- cutoff60_111taxa/cutoff60_newRIPPS-included_111taxa/SVG/Melanelia_stygia.cluster131.svg
- __MACOSX/cutoff60_111taxa/cutoff60_newRIPPS-included_111taxa/SVG/._Melanelia_stygia.cluster131.svg
- cutoff60_111taxa/cutoff60_newRIPPS-included_111taxa/SVG/Xylographa_vitiligo.cluster0005_1.svg
- __MACOSX/cutoff60_111taxa/cutoff60_newRIPPS-included_111taxa/SVG/._Xylographa_vitiligo.cluster0005_1.svg
- cutoff60_111taxa/cutoff60_newRIPPS-included_111taxa/SVG/BGC0000990.1.svg
- __MACOSX/cutoff60_111taxa/cutoff60_newRIPPS-included_111taxa/SVG/._BGC0000990.1.svg
- cutoff60_111taxa/cutoff60_newRIPPS-included_111taxa/SVG/Menegazzia_cincinnata.cluster1037.svg
- __MACOSX/cutoff60_111taxa/cutoff60_newRIPPS-included_111taxa/SVG/._Menegazzia_cincinnata.cluster1037.svg
- cutoff60_111taxa/cutoff60_newRIPPS-included_111taxa/SVG/Niebla-homalea.cluster8_5.svg
- __MACOSX/cutoff60_111taxa/cutoff60_newRIPPS-included_111taxa/SVG/._Niebla-homalea.cluster8_5.svg
- cutoff60_111taxa/cutoff60_newRIPPS-included_111taxa/SVG/Bathelium_albidoporum.cluster111_1.svg
- __MACOSX/cutoff60_111taxa/cutoff60_newRIPPS-included_111taxa/SVG/._Bathelium_albidoporum.cluster111_1.svg
- cutoff60_111taxa/cutoff60_newRIPPS-included_111taxa/SVG/Umbilicaria_deusta.cluster24_3.svg
- cutoff60_111taxa/cutoff60_newRIPPS-included_111taxa/SVG/Menegazzia_cincinnata.cluster2516.svg
- __MACOSX/cutoff60_111taxa/cutoff60_newRIPPS-included_111taxa/SVG/._Menegazzia_cincinnata.cluster2516.svg
- cutoff60_111taxa/cutoff60_newRIPPS-included_111taxa/SVG/Icmadophila_ericetorum.cluster147_1.svg
- __MACOSX/cutoff60_111taxa/cutoff60_newRIPPS-included_111taxa/SVG/._Icmadophila_ericetorum.cluster147_1.svg
- cutoff60_111taxa/cutoff60_newRIPPS-included_111taxa/SVG/Usnea_florida.cluster13_3.svg
- __MACOSX/cutoff60_111taxa/cutoff60_newRIPPS-included_111taxa/SVG/._Usnea_florida.cluster13_3.svg
- cutoff60_111taxa/cutoff60_newRIPPS-included_111taxa/SVG/Xanthoria_parietina.cluster14_1.svg
- cutoff60_111taxa/cutoff60_newRIPPS-included_111taxa/SVG/Umbilicaria_vellea.cluster0019.1.svg
- __MACOSX/cutoff60_111taxa/cutoff60_newRIPPS-included_111taxa/SVG/._Umbilicaria_vellea.cluster0019.1.svg
- cutoff60_111taxa/cutoff60_newRIPPS-included_111taxa/SVG/Usnochroma_carphineum.cluster0410.svg
- cutoff60_111taxa/cutoff60_newRIPPS-included_111taxa/SVG/Pyrenula_massariospora.cluster12_1.svg
- __MACOSX/cutoff60_111taxa/cutoff60_newRIPPS-included_111taxa/SVG/._Pyrenula_massariospora.cluster12_1.svg
- cutoff60_111taxa/cutoff60_newRIPPS-included_111taxa/SVG/Xylographa_bjoerkii.cluster0090_1.svg
- __MACOSX/cutoff60_111taxa/cutoff60_newRIPPS-included_111taxa/SVG/._Xylographa_bjoerkii.cluster0090_1.svg
- cutoff60_111taxa/cutoff60_newRIPPS-included_111taxa/SVG/JALDZU010000119.region001.svg
- __MACOSX/cutoff60_111taxa/cutoff60_newRIPPS-included_111taxa/SVG/._JALDZU010000119.region001.svg
- cutoff60_111taxa/cutoff60_newRIPPS-included_111taxa/SVG/Astrothelium_macrocarpum.cluster52_2.svg
- cutoff60_111taxa/cutoff60_newRIPPS-included_111taxa/SVG/Pseudocyphellaria_aurata.cluster144_1.svg
- __MACOSX/cutoff60_111taxa/cutoff60_newRIPPS-included_111taxa/SVG/._Pseudocyphellaria_aurata.cluster144_1.svg
- cutoff60_111taxa/cutoff60_newRIPPS-included_111taxa/SVG/JALAIB010001197.region001.svg
- __MACOSX/cutoff60_111taxa/cutoff60_newRIPPS-included_111taxa/SVG/._JALAIB010001197.region001.svg
- cutoff60_111taxa/cutoff60_newRIPPS-included_111taxa/SVG/Astrothelium_macrocarpum.cluster17_2.svg
- __MACOSX/cutoff60_111taxa/cutoff60_newRIPPS-included_111taxa/SVG/._Astrothelium_macrocarpum.cluster17_2.svg
- cutoff60_111taxa/cutoff60_newRIPPS-included_111taxa/SVG/Rusavskia_elegans.cluster28_1.svg
- __MACOSX/cutoff60_111taxa/cutoff60_newRIPPS-included_111taxa/SVG/._Rusavskia_elegans.cluster28_1.svg
- cutoff60_111taxa/cutoff60_newRIPPS-included_111taxa/SVG/Viridothelium_virens.cluster1800_1.svg
- __MACOSX/cutoff60_111taxa/cutoff60_newRIPPS-included_111taxa/SVG/._Viridothelium_virens.cluster1800_1.svg
- cutoff60_111taxa/cutoff60_newRIPPS-included_111taxa/SVG/JALDZH010000036.region001.svg
- cutoff60_111taxa/cutoff60_newRIPPS-included_111taxa/SVG/BGC0001646.1.svg
- __MACOSX/cutoff60_111taxa/cutoff60_newRIPPS-included_111taxa/SVG/._BGC0001646.1.svg
- cutoff60_111taxa/cutoff60_newRIPPS-included_111taxa/SVG/BGC0001297.1.svg
- __MACOSX/cutoff60_111taxa/cutoff60_newRIPPS-included_111taxa/SVG/._BGC0001297.1.svg
- cutoff60_111taxa/cutoff60_newRIPPS-included_111taxa/SVG/Xanthomendoza_fulva.cluster0044_1.svg
- __MACOSX/cutoff60_111taxa/cutoff60_newRIPPS-included_111taxa/SVG/._Xanthomendoza_fulva.cluster0044_1.svg
- cutoff60_111taxa/cutoff60_newRIPPS-included_111taxa/SVG/Puttea_exsequens.cluster4_1.svg
- __MACOSX/cutoff60_111taxa/cutoff60_newRIPPS-included_111taxa/SVG/._Puttea_exsequens.cluster4_1.svg
- cutoff60_111taxa/cutoff60_newRIPPS-included_111taxa/SVG/BGC0001603.1.svg
- __MACOSX/cutoff60_111taxa/cutoff60_newRIPPS-included_111taxa/SVG/._BGC0001603.1.svg
- cutoff60_111taxa/cutoff60_newRIPPS-included_111taxa/SVG/Ramalina_intermedia.cluster110_1.svg
- __MACOSX/cutoff60_111taxa/cutoff60_newRIPPS-included_111taxa/SVG/._Ramalina_intermedia.cluster110_1.svg
- cutoff60_111taxa/cutoff60_newRIPPS-included_111taxa/SVG/Cyanodermella_asteris.cluster08_1.svg
- __MACOSX/cutoff60_111taxa/cutoff60_newRIPPS-included_111taxa/SVG/._Cyanodermella_asteris.cluster08_1.svg
- cutoff60_111taxa/cutoff60_newRIPPS-included_111taxa/SVG/Xanthomendoza_fulva.cluster0001_1.svg
- __MACOSX/cutoff60_111taxa/cutoff60_newRIPPS-included_111taxa/SVG/._Xanthomendoza_fulva.cluster0001_1.svg
- cutoff60_111taxa/cutoff60_newRIPPS-included_111taxa/SVG/BGC0000297.1.svg
- __MACOSX/cutoff60_111taxa/cutoff60_newRIPPS-included_111taxa/SVG/._BGC0000297.1.svg
- cutoff60_111taxa/cutoff60_newRIPPS-included_111taxa/SVG/Gyalolechia_ehrenbergii.cluster0068_1.svg
- __MACOSX/cutoff60_111taxa/cutoff60_newRIPPS-included_111taxa/SVG/._Gyalolechia_ehrenbergii.cluster0068_1.svg
- cutoff60_111taxa/cutoff60_newRIPPS-included_111taxa/SVG/BGC0000646.1.svg
- cutoff60_111taxa/cutoff60_newRIPPS-included_111taxa/SVG/Alectoria_sarmentosa.cluster094_94_1.svg
- __MACOSX/cutoff60_111taxa/cutoff60_newRIPPS-included_111taxa/SVG/._Alectoria_sarmentosa.cluster094_94_1.svg
- cutoff60_111taxa/cutoff60_newRIPPS-included_111taxa/SVG/Bathelium_albidoporum.cluster84_1.svg
- __MACOSX/cutoff60_111taxa/cutoff60_newRIPPS-included_111taxa/SVG/._Bathelium_albidoporum.cluster84_1.svg
- cutoff60_111taxa/cutoff60_newRIPPS-included_111taxa/SVG/BGC0000603.1.svg
- __MACOSX/cutoff60_111taxa/cutoff60_newRIPPS-included_111taxa/SVG/._BGC0000603.1.svg
- cutoff60_111taxa/cutoff60_newRIPPS-included_111taxa/SVG/Trypethelium_eluteriae.cluster433.svg
- __MACOSX/cutoff60_111taxa/cutoff60_newRIPPS-included_111taxa/SVG/._Trypethelium_eluteriae.cluster433.svg
- cutoff60_111taxa/cutoff60_newRIPPS-included_111taxa/SVG/Notoparmelia_tenuirima.cluster168.svg
- __MACOSX/cutoff60_111taxa/cutoff60_newRIPPS-included_111taxa/SVG/._Notoparmelia_tenuirima.cluster168.svg
- cutoff60_111taxa/cutoff60_newRIPPS-included_111taxa/SVG/Physcia_stellaris.cluster067_1.svg
- __MACOSX/cutoff60_111taxa/cutoff60_newRIPPS-included_111taxa/SVG/._Physcia_stellaris.cluster067_1.svg
- cutoff60_111taxa/cutoff60_newRIPPS-included_111taxa/SVG/BGC0000928.1.svg
- __MACOSX/cutoff60_111taxa/cutoff60_newRIPPS-included_111taxa/SVG/._BGC0000928.1.svg
- cutoff60_111taxa/cutoff60_newRIPPS-included_111taxa/SVG/Physcia_stellaris.cluster022_1.svg
- __MACOSX/cutoff60_111taxa/cutoff60_newRIPPS-included_111taxa/SVG/._Physcia_stellaris.cluster022_1.svg
- cutoff60_111taxa/cutoff60_newRIPPS-included_111taxa/SVG/Canoparmelia_texana.cluster163..svg
- __MACOSX/cutoff60_111taxa/cutoff60_newRIPPS-included_111taxa/SVG/._Canoparmelia_texana.cluster163..svg
- cutoff60_111taxa/cutoff60_newRIPPS-included_111taxa/SVG/Heterodermia_speciosa.cluster106_1.svg
- __MACOSX/cutoff60_111taxa/cutoff60_newRIPPS-included_111taxa/SVG/._Heterodermia_speciosa.cluster106_1.svg
- cutoff60_111taxa/cutoff60_newRIPPS-included_111taxa/SVG/Xylographa_pallens.cluster0042_1.svg
- __MACOSX/cutoff60_111taxa/cutoff60_newRIPPS-included_111taxa/SVG/._Xylographa_pallens.cluster0042_1.svg
- cutoff60_111taxa/cutoff60_newRIPPS-included_111taxa/SVG/Pyrenula_aspistea.cluster39_1.svg
- __MACOSX/cutoff60_111taxa/cutoff60_newRIPPS-included_111taxa/SVG/._Pyrenula_aspistea.cluster39_1.svg
- cutoff60_111taxa/cutoff60_newRIPPS-included_111taxa/SVG/Xanthoria_aureola.cluster1627.svg
- __MACOSX/cutoff60_111taxa/cutoff60_newRIPPS-included_111taxa/SVG/._Xanthoria_aureola.cluster1627.svg
- cutoff60_111taxa/cutoff60_newRIPPS-included_111taxa/SVG/Physcia_stellaris.cluster004_2.svg
- cutoff60_111taxa/cutoff60_newRIPPS-included_111taxa/SVG/Xanthoria_steineri.cluster0007.svg
- __MACOSX/cutoff60_111taxa/cutoff60_newRIPPS-included_111taxa/SVG/._Xanthoria_steineri.cluster0007.svg
- cutoff60_111taxa/cutoff60_newRIPPS-included_111taxa/SVG/Acarospora_socialis.cluster0029_1.svg
- __MACOSX/cutoff60_111taxa/cutoff60_newRIPPS-included_111taxa/SVG/._Acarospora_socialis.cluster0029_1.svg
- cutoff60_111taxa/cutoff60_newRIPPS-included_111taxa/SVG/Pyrenula_massariospora.cluster5.region005.svg
- __MACOSX/cutoff60_111taxa/cutoff60_newRIPPS-included_111taxa/SVG/._Pyrenula_massariospora.cluster5.region005.svg
- cutoff60_111taxa/cutoff60_newRIPPS-included_111taxa/SVG/Menegazzia_cincinnata.cluster478.svg
- __MACOSX/cutoff60_111taxa/cutoff60_newRIPPS-included_111taxa/SVG/._Menegazzia_cincinnata.cluster478.svg
- cutoff60_111taxa/cutoff60_newRIPPS-included_111taxa/SVG/Teloschistes_flavicans.cluster0298_1.svg
- __MACOSX/cutoff60_111taxa/cutoff60_newRIPPS-included_111taxa/SVG/._Teloschistes_flavicans.cluster0298_1.svg
- cutoff60_111taxa/cutoff60_newRIPPS-included_111taxa/SVG/Physcia_stellaris.cluster041_2.svg
- __MACOSX/cutoff60_111taxa/cutoff60_newRIPPS-included_111taxa/SVG/._Physcia_stellaris.cluster041_2.svg
- cutoff60_111taxa/cutoff60_newRIPPS-included_111taxa/SVG/Arctoparmelia_centrifuga_cluster76.svg
- __MACOSX/cutoff60_111taxa/cutoff60_newRIPPS-included_111taxa/SVG/._Arctoparmelia_centrifuga_cluster76.svg
- cutoff60_111taxa/cutoff60_newRIPPS-included_111taxa/SVG/Xylographa_parallela.cluster0026_1.svg
- __MACOSX/cutoff60_111taxa/cutoff60_newRIPPS-included_111taxa/SVG/._Xylographa_parallela.cluster0026_1.svg
- cutoff60_111taxa/cutoff60_newRIPPS-included_111taxa/SVG/Thelotrema_lepadinum.cluster158_1.svg
- cutoff60_111taxa/cutoff60_newRIPPS-included_111taxa/SVG/Seirophora_lacunosa.cluster0020_1.svg
- __MACOSX/cutoff60_111taxa/cutoff60_newRIPPS-included_111taxa/SVG/._Seirophora_lacunosa.cluster0020_1.svg
- cutoff60_111taxa/cutoff60_newRIPPS-included_111taxa/SVG/JALAHY010000256.region001.svg
- __MACOSX/cutoff60_111taxa/cutoff60_newRIPPS-included_111taxa/SVG/._JALAHY010000256.region001.svg
- cutoff60_111taxa/cutoff60_newRIPPS-included_111taxa/SVG/Cetrariella_commixta.cluster2605.svg
- __MACOSX/cutoff60_111taxa/cutoff60_newRIPPS-included_111taxa/SVG/._Cetrariella_commixta.cluster2605.svg
- cutoff60_111taxa/cutoff60_newRIPPS-included_111taxa/SVG/Cladonia_rangiferina.cluster10_3.svg
- cutoff60_111taxa/cutoff60_newRIPPS-included_111taxa/SVG/Xylographa_bjoerkii.cluster0170_1.svg
- __MACOSX/cutoff60_111taxa/cutoff60_newRIPPS-included_111taxa/SVG/._Xylographa_bjoerkii.cluster0170_1.svg
- cutoff60_111taxa/cutoff60_newRIPPS-included_111taxa/SVG/Ptychographa_xylographoides.cluster0038_1.svg
- __MACOSX/cutoff60_111taxa/cutoff60_newRIPPS-included_111taxa/SVG/._Ptychographa_xylographoides.cluster0038_1.svg
- cutoff60_111taxa/cutoff60_newRIPPS-included_111taxa/SVG/Gyalolechia_ehrenbergii.cluster0130_1.svg
- __MACOSX/cutoff60_111taxa/cutoff60_newRIPPS-included_111taxa/SVG/._Gyalolechia_ehrenbergii.cluster0130_1.svg
- cutoff60_111taxa/cutoff60_newRIPPS-included_111taxa/SVG/Viridothelium_virens.cluster1791_3.svg
- __MACOSX/cutoff60_111taxa/cutoff60_newRIPPS-included_111taxa/SVG/._Viridothelium_virens.cluster1791_3.svg
- cutoff60_111taxa/cutoff60_newRIPPS-included_111taxa/SVG/Stereocaulon_alpinum.cluster58_1.svg
- __MACOSX/cutoff60_111taxa/cutoff60_newRIPPS-included_111taxa/SVG/._Stereocaulon_alpinum.cluster58_1.svg
- cutoff60_111taxa/cutoff60_newRIPPS-included_111taxa/SVG/Notoparmelia_tenuirima.cluster381.svg
- __MACOSX/cutoff60_111taxa/cutoff60_newRIPPS-included_111taxa/SVG/._Notoparmelia_tenuirima.cluster381.svg
- cutoff60_111taxa/cutoff60_newRIPPS-included_111taxa/SVG/Xanthomendoza_fulva.cluster0159_1.svg
- __MACOSX/cutoff60_111taxa/cutoff60_newRIPPS-included_111taxa/SVG/._Xanthomendoza_fulva.cluster0159_1.svg
- cutoff60_111taxa/cutoff60_newRIPPS-included_111taxa/SVG/Teloschistes_peruensis.cluster0072_1.svg
- __MACOSX/cutoff60_111taxa/cutoff60_newRIPPS-included_111taxa/SVG/._Teloschistes_peruensis.cluster0072_1.svg
- cutoff60_111taxa/cutoff60_newRIPPS-included_111taxa/SVG/Niebla-homalea.cluster32_3.svg
- __MACOSX/cutoff60_111taxa/cutoff60_newRIPPS-included_111taxa/SVG/._Niebla-homalea.cluster32_3.svg
- cutoff60_111taxa/cutoff60_newRIPPS-included_111taxa/SVG/Evernia_prunastri.cluster18_1.svg
- __MACOSX/cutoff60_111taxa/cutoff60_newRIPPS-included_111taxa/SVG/._Evernia_prunastri.cluster18_1.svg
- cutoff60_111taxa/cutoff60_newRIPPS-included_111taxa/SVG/BGC0001033.1.svg
- __MACOSX/cutoff60_111taxa/cutoff60_newRIPPS-included_111taxa/SVG/._BGC0001033.1.svg
- cutoff60_111taxa/cutoff60_newRIPPS-included_111taxa/SVG/Usnea_florida.cluster54_1.svg
- cutoff60_111taxa/cutoff60_newRIPPS-included_111taxa/SVG/Canoparmelia_texana.cluster708..svg
- __MACOSX/cutoff60_111taxa/cutoff60_newRIPPS-included_111taxa/SVG/._Canoparmelia_texana.cluster708..svg
- cutoff60_111taxa/cutoff60_newRIPPS-included_111taxa/SVG/Hypogymnia_subphysodes.cluster91_1.svg
- __MACOSX/cutoff60_111taxa/cutoff60_newRIPPS-included_111taxa/SVG/._Hypogymnia_subphysodes.cluster91_1.svg
- cutoff60_111taxa/cutoff60_newRIPPS-included_111taxa/SVG/Usnea_florida.cluster11_1.svg
- __MACOSX/cutoff60_111taxa/cutoff60_newRIPPS-included_111taxa/SVG/._Usnea_florida.cluster11_1.svg
- cutoff60_111taxa/cutoff60_newRIPPS-included_111taxa/SVG/Rusavskia_elegans.cluster151_1.svg
- __MACOSX/cutoff60_111taxa/cutoff60_newRIPPS-included_111taxa/SVG/._Rusavskia_elegans.cluster151_1.svg
- cutoff60_111taxa/cutoff60_newRIPPS-included_111taxa/SVG/BGC0001076.1.svg
- __MACOSX/cutoff60_111taxa/cutoff60_newRIPPS-included_111taxa/SVG/._BGC0001076.1.svg
- cutoff60_111taxa/cutoff60_newRIPPS-included_111taxa/SVG/Umbilicaria_spodochroa.cluster5_2.svg
- __MACOSX/cutoff60_111taxa/cutoff60_newRIPPS-included_111taxa/SVG/._Umbilicaria_spodochroa.cluster5_2.svg
- cutoff60_111taxa/cutoff60_newRIPPS-included_111taxa/SVG/Letharia_columbiana.cluster1056_1.svg
- __MACOSX/cutoff60_111taxa/cutoff60_newRIPPS-included_111taxa/SVG/._Letharia_columbiana.cluster1056_1.svg
- cutoff60_111taxa/cutoff60_newRIPPS-included_111taxa/SVG/Usnea_florida.cluster37_2.svg
- __MACOSX/cutoff60_111taxa/cutoff60_newRIPPS-included_111taxa/SVG/._Usnea_florida.cluster37_2.svg
- cutoff60_111taxa/cutoff60_newRIPPS-included_111taxa/SVG/JXylographa_carneopallida.cluster0040_1.svg
- __MACOSX/cutoff60_111taxa/cutoff60_newRIPPS-included_111taxa/SVG/._JXylographa_carneopallida.cluster0040_1.svg
- cutoff60_111taxa/cutoff60_newRIPPS-included_111taxa/SVG/BGC0000870.1.svg
- __MACOSX/cutoff60_111taxa/cutoff60_newRIPPS-included_111taxa/SVG/._BGC0000870.1.svg
- cutoff60_111taxa/cutoff60_newRIPPS-included_111taxa/SVG/BGC0000033.1.svg
- __MACOSX/cutoff60_111taxa/cutoff60_newRIPPS-included_111taxa/SVG/._BGC0000033.1.svg
- cutoff60_111taxa/cutoff60_newRIPPS-included_111taxa/SVG/Astrothelium_subdiscretum.cluster101_1.svg
- __MACOSX/cutoff60_111taxa/cutoff60_newRIPPS-included_111taxa/SVG/._Astrothelium_subdiscretum.cluster101_1.svg
- cutoff60_111taxa/cutoff60_newRIPPS-included_111taxa/SVG/Xanthoria_aureola.cluster0920.svg
- __MACOSX/cutoff60_111taxa/cutoff60_newRIPPS-included_111taxa/SVG/._Xanthoria_aureola.cluster0920.svg
- cutoff60_111taxa/cutoff60_newRIPPS-included_111taxa/SVG/Usnea_florida.cluster6_1.svg
- __MACOSX/cutoff60_111taxa/cutoff60_newRIPPS-included_111taxa/SVG/._Usnea_florida.cluster6_1.svg
- cutoff60_111taxa/cutoff60_newRIPPS-included_111taxa/SVG/BGC0000835.1.svg
- __MACOSX/cutoff60_111taxa/cutoff60_newRIPPS-included_111taxa/SVG/._BGC0000835.1.svg
- cutoff60_111taxa/cutoff60_newRIPPS-included_111taxa/SVG/BGC0000076.1.svg
- __MACOSX/cutoff60_111taxa/cutoff60_newRIPPS-included_111taxa/SVG/._BGC0000076.1.svg
- cutoff60_111taxa/cutoff60_newRIPPS-included_111taxa/SVG/Xanthoria_parietina.cluster6_2.svg
- cutoff60_111taxa/cutoff60_newRIPPS-included_111taxa/SVG/JALAID010000703.1.region001.svg
- __MACOSX/cutoff60_111taxa/cutoff60_newRIPPS-included_111taxa/SVG/._JALAID010000703.1.region001.svg
- cutoff60_111taxa/cutoff60_newRIPPS-included_111taxa/SVG/Usnochroma_carphineum.cluster1281.svg
- __MACOSX/cutoff60_111taxa/cutoff60_newRIPPS-included_111taxa/SVG/._Usnochroma_carphineum.cluster1281.svg
- cutoff60_111taxa/cutoff60_newRIPPS-included_111taxa/SVG/Imshaugia_aleurites.cluster0101_2.svg
- cutoff60_111taxa/cutoff60_newRIPPS-included_111taxa/SVG/Omphalora_arizonica.cluster571.svg
- __MACOSX/cutoff60_111taxa/cutoff60_newRIPPS-included_111taxa/SVG/._Omphalora_arizonica.cluster571.svg
- cutoff60_111taxa/cutoff60_newRIPPS-included_111taxa/SVG/JALDZK010002533.1.region001.svg
- __MACOSX/cutoff60_111taxa/cutoff60_newRIPPS-included_111taxa/SVG/._JALDZK010002533.1.region001.svg
- cutoff60_111taxa/cutoff60_newRIPPS-included_111taxa/SVG/Parmeliopsis_ambigua.cluster8035.svg
- __MACOSX/cutoff60_111taxa/cutoff60_newRIPPS-included_111taxa/SVG/._Parmeliopsis_ambigua.cluster8035.svg
- cutoff60_111taxa/cutoff60_newRIPPS-included_111taxa/SVG/Icmadophila_ericetorum.cluster4_1.svg
- __MACOSX/cutoff60_111taxa/cutoff60_newRIPPS-included_111taxa/SVG/._Icmadophila_ericetorum.cluster4_1.svg
- cutoff60_111taxa/cutoff60_newRIPPS-included_111taxa/SVG/BGC0001332.1.svg
- cutoff60_111taxa/cutoff60_newRIPPS-included_111taxa/SVG/Astrothelium_macrocarpum.cluster118_1.svg
- __MACOSX/cutoff60_111taxa/cutoff60_newRIPPS-included_111taxa/SVG/._Astrothelium_macrocarpum.cluster118_1.svg
- cutoff60_111taxa/cutoff60_newRIPPS-included_111taxa/SVG/BGC0001377.1.svg
- __MACOSX/cutoff60_111taxa/cutoff60_newRIPPS-included_111taxa/SVG/._BGC0001377.1.svg
- cutoff60_111taxa/cutoff60_newRIPPS-included_111taxa/SVG/BGC0000332.1.svg
- __MACOSX/cutoff60_111taxa/cutoff60_newRIPPS-included_111taxa/SVG/._BGC0000332.1.svg
- cutoff60_111taxa/cutoff60_newRIPPS-included_111taxa/SVG/Canoparmelia_texana.cluster134..svg
- __MACOSX/cutoff60_111taxa/cutoff60_newRIPPS-included_111taxa/SVG/._Canoparmelia_texana.cluster134..svg
- cutoff60_111taxa/cutoff60_newRIPPS-included_111taxa/SVG/Umbilicaria_grisea.cluster1_2.svg
- __MACOSX/cutoff60_111taxa/cutoff60_newRIPPS-included_111taxa/SVG/._Umbilicaria_grisea.cluster1_2.svg
- cutoff60_111taxa/cutoff60_newRIPPS-included_111taxa/SVG/Bulbothrix_sensibilis.cluster172.svg
- __MACOSX/cutoff60_111taxa/cutoff60_newRIPPS-included_111taxa/SVG/._Bulbothrix_sensibilis.cluster172.svg
- cutoff60_111taxa/cutoff60_newRIPPS-included_111taxa/SVG/Letrouitia_transgressa.cluster0078_1.svg
- __MACOSX/cutoff60_111taxa/cutoff60_newRIPPS-included_111taxa/SVG/._Letrouitia_transgressa.cluster0078_1.svg
- cutoff60_111taxa/cutoff60_newRIPPS-included_111taxa/SVG/BGC0000377.1.svg
- __MACOSX/cutoff60_111taxa/cutoff60_newRIPPS-included_111taxa/SVG/._BGC0000377.1.svg
- cutoff60_111taxa/cutoff60_newRIPPS-included_111taxa/SVG/Canoparmelia_texana.cluster564..svg
- __MACOSX/cutoff60_111taxa/cutoff60_newRIPPS-included_111taxa/SVG/._Canoparmelia_texana.cluster564..svg
- cutoff60_111taxa/cutoff60_newRIPPS-included_111taxa/SVG/BGC0000422.1.svg
- __MACOSX/cutoff60_111taxa/cutoff60_newRIPPS-included_111taxa/SVG/._BGC0000422.1.svg
- cutoff60_111taxa/cutoff60_newRIPPS-included_111taxa/SVG/Bulbothrix_sensibilis.cluster953.svg
- __MACOSX/cutoff60_111taxa/cutoff60_newRIPPS-included_111taxa/SVG/._Bulbothrix_sensibilis.cluster953.svg
- cutoff60_111taxa/cutoff60_newRIPPS-included_111taxa/SVG/Variospora_aurantia.cluster0202.svg
- __MACOSX/cutoff60_111taxa/cutoff60_newRIPPS-included_111taxa/SVG/._Variospora_aurantia.cluster0202.svg
- cutoff60_111taxa/cutoff60_newRIPPS-included_111taxa/SVG/BGC0000467.1.svg
- __MACOSX/cutoff60_111taxa/cutoff60_newRIPPS-included_111taxa/SVG/._BGC0000467.1.svg
- cutoff60_111taxa/cutoff60_newRIPPS-included_111taxa/SVG/JALDZK010000015.1.region001.svg
- __MACOSX/cutoff60_111taxa/cutoff60_newRIPPS-included_111taxa/SVG/._JALDZK010000015.1.region001.svg
- cutoff60_111taxa/cutoff60_newRIPPS-included_111taxa/SVG/Cladonia_borealis.cluster113_1.svg
- __MACOSX/cutoff60_111taxa/cutoff60_newRIPPS-included_111taxa/SVG/._Cladonia_borealis.cluster113_1.svg
- cutoff60_111taxa/cutoff60_newRIPPS-included_111taxa/SVG/Usnea_florida.cluster94_1.svg
- __MACOSX/cutoff60_111taxa/cutoff60_newRIPPS-included_111taxa/SVG/._Usnea_florida.cluster94_1.svg
- cutoff60_111taxa/cutoff60_newRIPPS-included_111taxa/SVG/Cetrariella_commixta.cluster718.svg
- __MACOSX/cutoff60_111taxa/cutoff60_newRIPPS-included_111taxa/SVG/._Cetrariella_commixta.cluster718.svg
- cutoff60_111taxa/cutoff60_newRIPPS-included_111taxa/SVG/Hypogymnia_subphysodes.cluster14_1.svg
- __MACOSX/cutoff60_111taxa/cutoff60_newRIPPS-included_111taxa/SVG/._Hypogymnia_subphysodes.cluster14_1.svg
- cutoff60_111taxa/cutoff60_newRIPPS-included_111taxa/SVG/Menegazzia_cincinnata.cluster1341.svg
- __MACOSX/cutoff60_111taxa/cutoff60_newRIPPS-included_111taxa/SVG/._Menegazzia_cincinnata.cluster1341.svg
- cutoff60_111taxa/cutoff60_newRIPPS-included_111taxa/SVG/JALDZK010001117.1.region001.svg
- __MACOSX/cutoff60_111taxa/cutoff60_newRIPPS-included_111taxa/SVG/._JALDZK010001117.1.region001.svg
- cutoff60_111taxa/cutoff60_newRIPPS-included_111taxa/SVG/BGC0001422.1.svg
- cutoff60_111taxa/cutoff60_newRIPPS-included_111taxa/SVG/Usnea_antartica.cluster61_48156_23.7427_121.svg
- __MACOSX/cutoff60_111taxa/cutoff60_newRIPPS-included_111taxa/SVG/._Usnea_antartica.cluster61_48156_23.7427_121.svg
- cutoff60_111taxa/cutoff60_newRIPPS-included_111taxa/SVG/Pseudephebe_pubescens.cluster301_24857.svg
- __MACOSX/cutoff60_111taxa/cutoff60_newRIPPS-included_111taxa/SVG/._Pseudephebe_pubescens.cluster301_24857.svg
- cutoff60_111taxa/cutoff60_newRIPPS-included_111taxa/SVG/BGC0001467.1.svg
- __MACOSX/cutoff60_111taxa/cutoff60_newRIPPS-included_111taxa/SVG/._BGC0001467.1.svg
- cutoff60_111taxa/cutoff60_newRIPPS-included_111taxa/SVG/Alectoria_fallacina.cluster351_1.svg
- __MACOSX/cutoff60_111taxa/cutoff60_newRIPPS-included_111taxa/SVG/._Alectoria_fallacina.cluster351_1.svg
- cutoff60_111taxa/cutoff60_newRIPPS-included_111taxa/SVG/Letharia_lupina.cluster007_1.svg
- __MACOSX/cutoff60_111taxa/cutoff60_newRIPPS-included_111taxa/SVG/._Letharia_lupina.cluster007_1.svg
- cutoff60_111taxa/cutoff60_newRIPPS-included_111taxa/SVG/Thelotrema_lepadinum.cluster6_1.svg
- __MACOSX/cutoff60_111taxa/cutoff60_newRIPPS-included_111taxa/SVG/._Thelotrema_lepadinum.cluster6_1.svg
- cutoff60_111taxa/cutoff60_newRIPPS-included_111taxa/SVG/Usnea_hakonensis.cluster131_1.svg
- __MACOSX/cutoff60_111taxa/cutoff60_newRIPPS-included_111taxa/SVG/._Usnea_hakonensis.cluster131_1.svg
- cutoff60_111taxa/cutoff60_newRIPPS-included_111taxa/SVG/Xanthoria_aureola.cluster1592.svg
- __MACOSX/cutoff60_111taxa/cutoff60_newRIPPS-included_111taxa/SVG/._Xanthoria_aureola.cluster1592.svg
- cutoff60_111taxa/cutoff60_newRIPPS-included_111taxa/SVG/Xylographa_opegraphella.cluster026_1.svg
- __MACOSX/cutoff60_111taxa/cutoff60_newRIPPS-included_111taxa/SVG/._Xylographa_opegraphella.cluster026_1.svg
- cutoff60_111taxa/cutoff60_newRIPPS-included_111taxa/SVG/Stereocaulon_alpinum.cluster65_1.svg
- __MACOSX/cutoff60_111taxa/cutoff60_newRIPPS-included_111taxa/SVG/._Stereocaulon_alpinum.cluster65_1.svg
- cutoff60_111taxa/cutoff60_newRIPPS-included_111taxa/SVG/Lignoscripta_atroalba.cluster0128_1.svg
- __MACOSX/cutoff60_111taxa/cutoff60_newRIPPS-included_111taxa/SVG/._Lignoscripta_atroalba.cluster0128_1.svg
- cutoff60_111taxa/cutoff60_newRIPPS-included_111taxa/SVG/Thelotrema_lepadinum.cluster120_1.svg
- __MACOSX/cutoff60_111taxa/cutoff60_newRIPPS-included_111taxa/SVG/._Thelotrema_lepadinum.cluster120_1.svg
- cutoff60_111taxa/cutoff60_newRIPPS-included_111taxa/SVG/BGC0000723.1.svg
- __MACOSX/cutoff60_111taxa/cutoff60_newRIPPS-included_111taxa/SVG/._BGC0000723.1.svg
- cutoff60_111taxa/cutoff60_newRIPPS-included_111taxa/SVG/Bulbothrix_africana.cluster527.svg
- __MACOSX/cutoff60_111taxa/cutoff60_newRIPPS-included_111taxa/SVG/._Bulbothrix_africana.cluster527.svg
- cutoff60_111taxa/cutoff60_newRIPPS-included_111taxa/SVG/Parmeliopsis_ambigua.cluster0521.svg
- __MACOSX/cutoff60_111taxa/cutoff60_newRIPPS-included_111taxa/SVG/._Parmeliopsis_ambigua.cluster0521.svg
- cutoff60_111taxa/cutoff60_newRIPPS-included_111taxa/SVG/Stereocaulon_alpinum.cluster20_1.svg
- __MACOSX/cutoff60_111taxa/cutoff60_newRIPPS-included_111taxa/SVG/._Stereocaulon_alpinum.cluster20_1.svg
- cutoff60_111taxa/cutoff60_newRIPPS-included_111taxa/SVG/BGC0000766.1.svg
[truncated: 9,700 more entries]
