# Supplementary material for: Are there conserved biosynthetic genes in lichens? Genome-wide assessment of terpene biosynthetic genes suggests ubiquitous distribution of the squalene synthase cluster
Source: BMC Genomics. 2024 Oct 7;25:936. doi: 10.1186/s12864-024-10806-0 (PMC11457338; doi:10.1186/s12864-024-10806-0)
Supplement: Supplementary file 1 — Additional file 1. [file 12864_2024_10806_MOESM1_ESM.zip › cutoff60_111taxa/nohup.out]

/home/fdalgrande/tools/anaconda3/envs/bigscape/lib/python3.6/site-packages/Bio/GenBank/Scanner.py:1354: BiopythonParserWarning: Attempting to parse malformed locus line:
'LOCUS       NODE_1764_length_5636_cov_17.2974 5636 bp    DNA     linear   UNK 01-JAN-1980\n'
Found locus 'NODE_1764_length_5636_cov_17.2974' size '5636' residue_type 'DNA'
Some fields may be wrong.
  BiopythonParserWarning)
/home/fdalgrande/tools/anaconda3/envs/bigscape/lib/python3.6/site-packages/Bio/GenBank/Scanner.py:1354: BiopythonParserWarning: Attempting to parse malformed locus line:
'LOCUS       NODE_1909_length_5020_cov_13.3871 5020 bp    DNA     linear   UNK 01-JAN-1980\n'
Found locus 'NODE_1909_length_5020_cov_13.3871' size '5020' residue_type 'DNA'
Some fields may be wrong.
  BiopythonParserWarning)
/home/fdalgrande/tools/anaconda3/envs/bigscape/lib/python3.6/site-packages/Bio/GenBank/Scanner.py:1354: BiopythonParserWarning: Attempting to parse malformed locus line:
'LOCUS       NODE_1196_length_9763_cov_14.9861 9763 bp    DNA     linear   UNK 01-JAN-1980\n'
Found locus 'NODE_1196_length_9763_cov_14.9861' size '9763' residue_type 'DNA'
Some fields may be wrong.
  BiopythonParserWarning)
/home/fdalgrande/tools/anaconda3/envs/bigscape/lib/python3.6/site-packages/Bio/GenBank/Scanner.py:1354: BiopythonParserWarning: Attempting to parse malformed locus line:
'LOCUS       NODE_125_length_41336_cov_16.6433 41336 bp    DNA     linear   UNK 01-JAN-1980\n'
Found locus 'NODE_125_length_41336_cov_16.6433' size '41336' residue_type 'DNA'
Some fields may be wrong.
  BiopythonParserWarning)
/home/fdalgrande/tools/anaconda3/envs/bigscape/lib/python3.6/site-packages/Bio/GenBank/Scanner.py:1354: BiopythonParserWarning: Attempting to parse malformed locus line:
'LOCUS       NODE_128_length_41021_cov_17.4261 22621 bp    DNA     linear   UNK 01-JAN-1980\n'
Found locus 'NODE_128_length_41021_cov_17.4261' size '22621' residue_type 'DNA'
Some fields may be wrong.
  BiopythonParserWarning)
/home/fdalgrande/tools/anaconda3/envs/bigscape/lib/python3.6/site-packages/Bio/GenBank/Scanner.py:1354: BiopythonParserWarning: Attempting to parse malformed locus line:
'LOCUS       NODE_161_length_37418_cov_16.6577 37418 bp    DNA     linear   UNK 01-JAN-1980\n'
Found locus 'NODE_161_length_37418_cov_16.6577' size '37418' residue_type 'DNA'
Some fields may be wrong.
  BiopythonParserWarning)
/home/fdalgrande/tools/anaconda3/envs/bigscape/lib/python3.6/site-packages/Bio/GenBank/Scanner.py:1354: BiopythonParserWarning: Attempting to parse malformed locus line:
'LOCUS       NODE_211_length_34463_cov_16.59 34463 bp    DNA     linear   UNK 01-JAN-1980\n'
Found locus 'NODE_211_length_34463_cov_16.59' size '34463' residue_type 'DNA'
Some fields may be wrong.
  BiopythonParserWarning)
/home/fdalgrande/tools/anaconda3/envs/bigscape/lib/python3.6/site-packages/Bio/GenBank/Scanner.py:1354: BiopythonParserWarning: Attempting to parse malformed locus line:
'LOCUS       NODE_222_length_33400_cov_16.8035 27958 bp    DNA     linear   UNK 01-JAN-1980\n'
Found locus 'NODE_222_length_33400_cov_16.8035' size '27958' residue_type 'DNA'
Some fields may be wrong.
  BiopythonParserWarning)
/home/fdalgrande/tools/anaconda3/envs/bigscape/lib/python3.6/site-packages/Bio/GenBank/Scanner.py:1354: BiopythonParserWarning: Attempting to parse malformed locus line:
'LOCUS       NODE_231_length_32651_cov_16.8141 32651 bp    DNA     linear   UNK 01-JAN-1980\n'
Found locus 'NODE_231_length_32651_cov_16.8141' size '32651' residue_type 'DNA'
Some fields may be wrong.
  BiopythonParserWarning)
/home/fdalgrande/tools/anaconda3/envs/bigscape/lib/python3.6/site-packages/Bio/GenBank/Scanner.py:1354: BiopythonParserWarning: Attempting to parse malformed locus line:
'LOCUS       NODE_240_length_31952_cov_18.501 31952 bp    DNA     linear   UNK 01-JAN-1980\n'
Found locus 'NODE_240_length_31952_cov_18.501' size '31952' residue_type 'DNA'
Some fields may be wrong.
  BiopythonParserWarning)
/home/fdalgrande/tools/anaconda3/envs/bigscape/lib/python3.6/site-packages/Bio/GenBank/Scanner.py:1354: BiopythonParserWarning: Attempting to parse malformed locus line:
'LOCUS       NODE_34_length_64557_cov_17.2153 54932 bp    DNA     linear   UNK 01-JAN-1980\n'
Found locus 'NODE_34_length_64557_cov_17.2153' size '54932' residue_type 'DNA'
Some fields may be wrong.
  BiopythonParserWarning)
/home/fdalgrande/tools/anaconda3/envs/bigscape/lib/python3.6/site-packages/Bio/GenBank/Scanner.py:1354: BiopythonParserWarning: Attempting to parse malformed locus line:
'LOCUS       NODE_431_length_22492_cov_14.9935 19282 bp    DNA     linear   UNK 01-JAN-1980\n'
Found locus 'NODE_431_length_22492_cov_14.9935' size '19282' residue_type 'DNA'
Some fields may be wrong.
  BiopythonParserWarning)
/home/fdalgrande/tools/anaconda3/envs/bigscape/lib/python3.6/site-packages/Bio/GenBank/Scanner.py:1354: BiopythonParserWarning: Attempting to parse malformed locus line:
'LOCUS       NODE_52_length_58702_cov_17.7159 58702 bp    DNA     linear   UNK 01-JAN-1980\n'
Found locus 'NODE_52_length_58702_cov_17.7159' size '58702' residue_type 'DNA'
Some fields may be wrong.
  BiopythonParserWarning)
/home/fdalgrande/tools/anaconda3/envs/bigscape/lib/python3.6/site-packages/Bio/GenBank/Scanner.py:1354: BiopythonParserWarning: Attempting to parse malformed locus line:
'LOCUS       NODE_391_length_23934_cov_17.6342 23934 bp    DNA     linear   UNK 01-JAN-1980\n'
Found locus 'NODE_391_length_23934_cov_17.6342' size '23934' residue_type 'DNA'
Some fields may be wrong.
  BiopythonParserWarning)
/home/fdalgrande/tools/anaconda3/envs/bigscape/lib/python3.6/site-packages/Bio/GenBank/Scanner.py:1354: BiopythonParserWarning: Attempting to parse malformed locus line:
'LOCUS       NODE_599_length_18279_cov_16.2065 18279 bp    DNA     linear   UNK 01-JAN-1980\n'
Found locus 'NODE_599_length_18279_cov_16.2065' size '18279' residue_type 'DNA'
Some fields may be wrong.
  BiopythonParserWarning)
/home/fdalgrande/tools/anaconda3/envs/bigscape/lib/python3.6/site-packages/Bio/GenBank/Scanner.py:1354: BiopythonParserWarning: Attempting to parse malformed locus line:
'LOCUS       NODE_62_length_55706_cov_17.5356 38133 bp    DNA     linear   UNK 01-JAN-1980\n'
Found locus 'NODE_62_length_55706_cov_17.5356' size '38133' residue_type 'DNA'
Some fields may be wrong.
  BiopythonParserWarning)
/home/fdalgrande/tools/anaconda3/envs/bigscape/lib/python3.6/site-packages/Bio/GenBank/Scanner.py:1354: BiopythonParserWarning: Attempting to parse malformed locus line:
'LOCUS       NODE_66_length_52855_cov_17.4725 31959 bp    DNA     linear   UNK 01-JAN-1980\n'
Found locus 'NODE_66_length_52855_cov_17.4725' size '31959' residue_type 'DNA'
Some fields may be wrong.
  BiopythonParserWarning)
/home/fdalgrande/tools/anaconda3/envs/bigscape/lib/python3.6/site-packages/Bio/GenBank/Scanner.py:1354: BiopythonParserWarning: Attempting to parse malformed locus line:
'LOCUS       NODE_745_length_15808_cov_18.2193 15808 bp    DNA     linear   UNK 01-JAN-1980\n'
Found locus 'NODE_745_length_15808_cov_18.2193' size '15808' residue_type 'DNA'
Some fields may be wrong.
  BiopythonParserWarning)
/home/fdalgrande/tools/anaconda3/envs/bigscape/lib/python3.6/site-packages/Bio/GenBank/Scanner.py:1354: BiopythonParserWarning: Attempting to parse malformed locus line:
'LOCUS       NODE_800_length_14746_cov_16.6369 14746 bp    DNA     linear   UNK 01-JAN-1980\n'
Found locus 'NODE_800_length_14746_cov_16.6369' size '14746' residue_type 'DNA'
Some fields may be wrong.
  BiopythonParserWarning)
/home/fdalgrande/tools/anaconda3/envs/bigscape/lib/python3.6/site-packages/Bio/GenBank/Scanner.py:1354: BiopythonParserWarning: Attempting to parse malformed locus line:
'LOCUS       NODE_821_length_14339_cov_17.5218 14339 bp    DNA     linear   UNK 01-JAN-1980\n'
Found locus 'NODE_821_length_14339_cov_17.5218' size '14339' residue_type 'DNA'
Some fields may be wrong.
  BiopythonParserWarning)
/home/fdalgrande/tools/anaconda3/envs/bigscape/lib/python3.6/site-packages/Bio/GenBank/Scanner.py:1354: BiopythonParserWarning: Attempting to parse malformed locus line:
'LOCUS       NODE_87_length_47574_cov_17.5055 38661 bp    DNA     linear   UNK 01-JAN-1980\n'
Found locus 'NODE_87_length_47574_cov_17.5055' size '38661' residue_type 'DNA'
Some fields may be wrong.
  BiopythonParserWarning)
/home/fdalgrande/tools/anaconda3/envs/bigscape/lib/python3.6/site-packages/Bio/GenBank/Scanner.py:1354: BiopythonParserWarning: Attempting to parse malformed locus line:
'LOCUS       NODE_980_length_12155_cov_15.4826 12155 bp    DNA     linear   UNK 01-JAN-1980\n'
Found locus 'NODE_980_length_12155_cov_15.4826' size '12155' residue_type 'DNA'
Some fields may be wrong.
  BiopythonParserWarning)
/home/fdalgrande/tools/anaconda3/envs/bigscape/lib/python3.6/site-packages/Bio/GenBank/Scanner.py:1354: BiopythonParserWarning: Attempting to parse malformed locus line:
'LOCUS       NODE_446_length_22137_cov_15.8383 22137 bp    DNA     linear   UNK 01-JAN-1980\n'
Found locus 'NODE_446_length_22137_cov_15.8383' size '22137' residue_type 'DNA'
Some fields may be wrong.
  BiopythonParserWarning)
/home/fdalgrande/tools/anaconda3/envs/bigscape/lib/python3.6/site-packages/Bio/GenBank/Scanner.py:1354: BiopythonParserWarning: Attempting to parse malformed locus line:
'LOCUS       NODE_56_length_58177_cov_17.1382 37055 bp    DNA     linear   UNK 01-JAN-1980\n'
Found locus 'NODE_56_length_58177_cov_17.1382' size '37055' residue_type 'DNA'
Some fields may be wrong.
  BiopythonParserWarning)
/home/fdalgrande/tools/anaconda3/envs/bigscape/lib/python3.6/site-packages/Bio/GenBank/Scanner.py:1354: BiopythonParserWarning: Attempting to parse malformed locus line:
'LOCUS       NODE_959_length_12423_cov_17.0521 12423 bp    DNA     linear   UNK 01-JAN-1980\n'
Found locus 'NODE_959_length_12423_cov_17.0521' size '12423' residue_type 'DNA'
Some fields may be wrong.
  BiopythonParserWarning)
/home/fdalgrande/tools/anaconda3/envs/bigscape/lib/python3.6/site-packages/Bio/GenBank/Scanner.py:1354: BiopythonParserWarning: Attempting to parse malformed locus line:
'LOCUS       NODE_132_length_35022_cov_30.7742 34614 bp    DNA     linear   UNK 01-JAN-1980\n'
Found locus 'NODE_132_length_35022_cov_30.7742' size '34614' residue_type 'DNA'
Some fields may be wrong.
  BiopythonParserWarning)
/home/fdalgrande/tools/anaconda3/envs/bigscape/lib/python3.6/site-packages/Bio/GenBank/Scanner.py:1354: BiopythonParserWarning: Attempting to parse malformed locus line:
'LOCUS       NODE_157_length_32573_cov_32.9846 32573 bp    DNA     linear   UNK 01-JAN-1980\n'
Found locus 'NODE_157_length_32573_cov_32.9846' size '32573' residue_type 'DNA'
Some fields may be wrong.
  BiopythonParserWarning)
/home/fdalgrande/tools/anaconda3/envs/bigscape/lib/python3.6/site-packages/Bio/GenBank/Scanner.py:1354: BiopythonParserWarning: Attempting to parse malformed locus line:
'LOCUS       NODE_284_length_25529_cov_32.0003 25529 bp    DNA     linear   UNK 01-JAN-1980\n'
Found locus 'NODE_284_length_25529_cov_32.0003' size '25529' residue_type 'DNA'
Some fields may be wrong.
  BiopythonParserWarning)
/home/fdalgrande/tools/anaconda3/envs/bigscape/lib/python3.6/site-packages/Bio/GenBank/Scanner.py:1354: BiopythonParserWarning: Attempting to parse malformed locus line:
'LOCUS       NODE_691_length_14842_cov_29.9202 14842 bp    DNA     linear   UNK 01-JAN-1980\n'
Found locus 'NODE_691_length_14842_cov_29.9202' size '14842' residue_type 'DNA'
Some fields may be wrong.
  BiopythonParserWarning)
/home/fdalgrande/tools/anaconda3/envs/bigscape/lib/python3.6/site-packages/Bio/GenBank/Scanner.py:1354: BiopythonParserWarning: Attempting to parse malformed locus line:
'LOCUS       NODE_134_length_34809_cov_30.9227 32090 bp    DNA     linear   UNK 01-JAN-1980\n'
Found locus 'NODE_134_length_34809_cov_30.9227' size '32090' residue_type 'DNA'
Some fields may be wrong.
  BiopythonParserWarning)
/home/fdalgrande/tools/anaconda3/envs/bigscape/lib/python3.6/site-packages/Bio/GenBank/Scanner.py:1354: BiopythonParserWarning: Attempting to parse malformed locus line:
'LOCUS       NODE_179_length_30790_cov_32.1452 30413 bp    DNA     linear   UNK 01-JAN-1980\n'
Found locus 'NODE_179_length_30790_cov_32.1452' size '30413' residue_type 'DNA'
Some fields may be wrong.
  BiopythonParserWarning)
/home/fdalgrande/tools/anaconda3/envs/bigscape/lib/python3.6/site-packages/Bio/GenBank/Scanner.py:1354: BiopythonParserWarning: Attempting to parse malformed locus line:
'LOCUS       NODE_238_length_27948_cov_32.3196 27948 bp    DNA     linear   UNK 01-JAN-1980\n'
Found locus 'NODE_238_length_27948_cov_32.3196' size '27948' residue_type 'DNA'
Some fields may be wrong.
  BiopythonParserWarning)
/home/fdalgrande/tools/anaconda3/envs/bigscape/lib/python3.6/site-packages/Bio/GenBank/Scanner.py:1354: BiopythonParserWarning: Attempting to parse malformed locus line:
'LOCUS       NODE_29_length_56808_cov_32.9759 38203 bp    DNA     linear   UNK 01-JAN-1980\n'
Found locus 'NODE_29_length_56808_cov_32.9759' size '38203' residue_type 'DNA'
Some fields may be wrong.
  BiopythonParserWarning)
/home/fdalgrande/tools/anaconda3/envs/bigscape/lib/python3.6/site-packages/Bio/GenBank/Scanner.py:1354: BiopythonParserWarning: Attempting to parse malformed locus line:
'LOCUS       NODE_42_length_49795_cov_33.081 33290 bp    DNA     linear   UNK 01-JAN-1980\n'
Found locus 'NODE_42_length_49795_cov_33.081' size '33290' residue_type 'DNA'
Some fields may be wrong.
  BiopythonParserWarning)
/home/fdalgrande/tools/anaconda3/envs/bigscape/lib/python3.6/site-packages/Bio/GenBank/Scanner.py:1354: BiopythonParserWarning: Attempting to parse malformed locus line:
'LOCUS       NODE_600_length_16457_cov_31.8128 16457 bp    DNA     linear   UNK 01-JAN-1980\n'
Found locus 'NODE_600_length_16457_cov_31.8128' size '16457' residue_type 'DNA'
Some fields may be wrong.
  BiopythonParserWarning)
/home/fdalgrande/tools/anaconda3/envs/bigscape/lib/python3.6/site-packages/Bio/GenBank/Scanner.py:1354: BiopythonParserWarning: Attempting to parse malformed locus line:
'LOCUS       NODE_12_length_74394_cov_32.7183 28198 bp    DNA     linear   UNK 01-JAN-1980\n'
Found locus 'NODE_12_length_74394_cov_32.7183' size '28198' residue_type 'DNA'
Some fields may be wrong.
  BiopythonParserWarning)
/home/fdalgrande/tools/anaconda3/envs/bigscape/lib/python3.6/site-packages/Bio/GenBank/Scanner.py:1354: BiopythonParserWarning: Attempting to parse malformed locus line:
'LOCUS       NODE_239_length_27810_cov_31.9336 15301 bp    DNA     linear   UNK 01-JAN-1980\n'
Found locus 'NODE_239_length_27810_cov_31.9336' size '15301' residue_type 'DNA'
Some fields may be wrong.
  BiopythonParserWarning)
/home/fdalgrande/tools/anaconda3/envs/bigscape/lib/python3.6/site-packages/Bio/GenBank/Scanner.py:1354: BiopythonParserWarning: Attempting to parse malformed locus line:
'LOCUS       NODE_301_length_24857_cov_31.2933 24857 bp    DNA     linear   UNK 01-JAN-1980\n'
Found locus 'NODE_301_length_24857_cov_31.2933' size '24857' residue_type 'DNA'
Some fields may be wrong.
  BiopythonParserWarning)
/home/fdalgrande/tools/anaconda3/envs/bigscape/lib/python3.6/site-packages/Bio/GenBank/Scanner.py:1354: BiopythonParserWarning: Attempting to parse malformed locus line:
'LOCUS       NODE_401_length_21493_cov_36.7174 21493 bp    DNA     linear   UNK 01-JAN-1980\n'
Found locus 'NODE_401_length_21493_cov_36.7174' size '21493' residue_type 'DNA'
Some fields may be wrong.
  BiopythonParserWarning)
/home/fdalgrande/tools/anaconda3/envs/bigscape/lib/python3.6/site-packages/Bio/GenBank/Scanner.py:1354: BiopythonParserWarning: Attempting to parse malformed locus line:
'LOCUS       NODE_46_length_49237_cov_30.982 25981 bp    DNA     linear   UNK 01-JAN-1980\n'
Found locus 'NODE_46_length_49237_cov_30.982' size '25981' residue_type 'DNA'
Some fields may be wrong.
  BiopythonParserWarning)
/home/fdalgrande/tools/anaconda3/envs/bigscape/lib/python3.6/site-packages/Bio/GenBank/Scanner.py:1354: BiopythonParserWarning: Attempting to parse malformed locus line:
'LOCUS       NODE_277_length_25878_cov_33.9776 17745 bp    DNA     linear   UNK 01-JAN-1980\n'
Found locus 'NODE_277_length_25878_cov_33.9776' size '17745' residue_type 'DNA'
Some fields may be wrong.
  BiopythonParserWarning)
/home/fdalgrande/tools/anaconda3/envs/bigscape/lib/python3.6/site-packages/Bio/GenBank/Scanner.py:1354: BiopythonParserWarning: Attempting to parse malformed locus line:
'LOCUS       NODE_747_length_14017_cov_32.8458 14017 bp    DNA     linear   UNK 01-JAN-1980\n'
Found locus 'NODE_747_length_14017_cov_32.8458' size '14017' residue_type 'DNA'
Some fields may be wrong.
  BiopythonParserWarning)
/home/fdalgrande/tools/anaconda3/envs/bigscape/lib/python3.6/site-packages/Bio/GenBank/Scanner.py:1354: BiopythonParserWarning: Attempting to parse malformed locus line:
'LOCUS       NODE_342_length_22609_cov_21.6723_ID_683 22609 bp    DNA     linear   UNK 01-JAN-1980\n'
Found locus 'NODE_342_length_22609_cov_21.6723_ID_683' size '22609' residue_type 'DNA'
Some fields may be wrong.
  BiopythonParserWarning)
/home/fdalgrande/tools/anaconda3/envs/bigscape/lib/python3.6/site-packages/Bio/GenBank/Scanner.py:1354: BiopythonParserWarning: Attempting to parse malformed locus line:
'LOCUS       NODE_459_length_19552_cov_23.0361_ID_917 19552 bp    DNA     linear   UNK 01-JAN-1980\n'
Found locus 'NODE_459_length_19552_cov_23.0361_ID_917' size '19552' residue_type 'DNA'
Some fields may be wrong.
  BiopythonParserWarning)
/home/fdalgrande/tools/anaconda3/envs/bigscape/lib/python3.6/site-packages/Bio/GenBank/Scanner.py:1354: BiopythonParserWarning: Attempting to parse malformed locus line:
'LOCUS       NODE_103_length_38890_cov_22.0251_ID_205 38890 bp    DNA     linear   UNK 01-JAN-1980\n'
Found locus 'NODE_103_length_38890_cov_22.0251_ID_205' size '38890' residue_type 'DNA'
Some fields may be wrong.
  BiopythonParserWarning)
/home/fdalgrande/tools/anaconda3/envs/bigscape/lib/python3.6/site-packages/Bio/GenBank/Scanner.py:1354: BiopythonParserWarning: Attempting to parse malformed locus line:
'LOCUS       NODE_125_length_35714_cov_23.9487_ID_249 35714 bp    DNA     linear   UNK 01-JAN-1980\n'
Found locus 'NODE_125_length_35714_cov_23.9487_ID_249' size '35714' residue_type 'DNA'
Some fields may be wrong.
  BiopythonParserWarning)
/home/fdalgrande/tools/anaconda3/envs/bigscape/lib/python3.6/site-packages/Bio/GenBank/Scanner.py:1354: BiopythonParserWarning: Attempting to parse malformed locus line:
'LOCUS       NODE_1032_length_11303_cov_21.3388_ID_2063 11303 bp    DNA     linear   UNK 01-JAN-1980\n'
Found locus 'NODE_1032_length_11303_cov_21.3388_ID_2063' size '11303' residue_type 'DNA'
Some fields may be wrong.
  BiopythonParserWarning)
/home/fdalgrande/tools/anaconda3/envs/bigscape/lib/python3.6/site-packages/Bio/GenBank/Scanner.py:1354: BiopythonParserWarning: Attempting to parse malformed locus line:
'LOCUS       NODE_943_length_12235_cov_20.8672_ID_1885 12235 bp    DNA     linear   UNK 01-JAN-1980\n'
Found locus 'NODE_943_length_12235_cov_20.8672_ID_1885' size '12235' residue_type 'DNA'
Some fields may be wrong.
  BiopythonParserWarning)
/home/fdalgrande/tools/anaconda3/envs/bigscape/lib/python3.6/site-packages/Bio/GenBank/Scanner.py:1354: BiopythonParserWarning: Attempting to parse malformed locus line:
'LOCUS       NODE_232_length_27974_cov_21.2083_ID_463 11367 bp    DNA     linear   UNK 01-JAN-1980\n'
Found locus 'NODE_232_length_27974_cov_21.2083_ID_463' size '11367' residue_type 'DNA'
Some fields may be wrong.
  BiopythonParserWarning)
/home/fdalgrande/tools/anaconda3/envs/bigscape/lib/python3.6/site-packages/Bio/GenBank/Scanner.py:1354: BiopythonParserWarning: Attempting to parse malformed locus line:
'LOCUS       NODE_48_length_53557_cov_21.8752_ID_95 21015 bp    DNA     linear   UNK 01-JAN-1980\n'
Found locus 'NODE_48_length_53557_cov_21.8752_ID_95' size '21015' residue_type 'DNA'
Some fields may be wrong.
  BiopythonParserWarning)
/home/fdalgrande/tools/anaconda3/envs/bigscape/lib/python3.6/site-packages/Bio/GenBank/Scanner.py:1354: BiopythonParserWarning: Attempting to parse malformed locus line:
'LOCUS       NODE_654_length_16110_cov_19.7982_ID_1307 16110 bp    DNA     linear   UNK 01-JAN-1980\n'
Found locus 'NODE_654_length_16110_cov_19.7982_ID_1307' size '16110' residue_type 'DNA'
Some fields may be wrong.
  BiopythonParserWarning)
/home/fdalgrande/tools/anaconda3/envs/bigscape/lib/python3.6/site-packages/Bio/GenBank/Scanner.py:1354: BiopythonParserWarning: Attempting to parse malformed locus line:
'LOCUS       NODE_689_length_15556_cov_21.1445_ID_1377 15556 bp    DNA     linear   UNK 01-JAN-1980\n'
Found locus 'NODE_689_length_15556_cov_21.1445_ID_1377' size '15556' residue_type 'DNA'
Some fields may be wrong.
  BiopythonParserWarning)
/home/fdalgrande/tools/anaconda3/envs/bigscape/lib/python3.6/site-packages/Bio/GenBank/Scanner.py:1354: BiopythonParserWarning: Attempting to parse malformed locus line:
'LOCUS       NODE_822_length_13444_cov_22.718_ID_1643 13444 bp    DNA     linear   UNK 01-JAN-1980\n'
Found locus 'NODE_822_length_13444_cov_22.718_ID_1643' size '13444' residue_type 'DNA'
Some fields may be wrong.
  BiopythonParserWarning)
/home/fdalgrande/tools/anaconda3/envs/bigscape/lib/python3.6/site-packages/Bio/GenBank/Scanner.py:1354: BiopythonParserWarning: Attempting to parse malformed locus line:
'LOCUS       NODE_61_length_48156_cov_23.7427_ID_121 31481 bp    DNA     linear   UNK 01-JAN-1980\n'
Found locus 'NODE_61_length_48156_cov_23.7427_ID_121' size '31481' residue_type 'DNA'
Some fields may be wrong.
  BiopythonParserWarning)
/home/fdalgrande/tools/anaconda3/envs/bigscape/lib/python3.6/site-packages/Bio/GenBank/Scanner.py:1354: BiopythonParserWarning: Attempting to parse malformed locus line:
'LOCUS       NODE_792_length_13778_cov_21.2479_ID_1583 13778 bp    DNA     linear   UNK 01-JAN-1980\n'
Found locus 'NODE_792_length_13778_cov_21.2479_ID_1583' size '13778' residue_type 'DNA'
Some fields may be wrong.
  BiopythonParserWarning)
/home/fdalgrande/tools/anaconda3/envs/bigscape/lib/python3.6/site-packages/Bio/GenBank/Scanner.py:1354: BiopythonParserWarning: Attempting to parse malformed locus line:
'LOCUS       NODE_92_length_40891_cov_20.7862_ID_183 31057 bp    DNA     linear   UNK 01-JAN-1980\n'
Found locus 'NODE_92_length_40891_cov_20.7862_ID_183' size '31057' residue_type 'DNA'
Some fields may be wrong.
  BiopythonParserWarning)
/home/fdalgrande/tools/anaconda3/envs/bigscape/lib/python3.6/site-packages/Bio/GenBank/Scanner.py:1354: BiopythonParserWarning: Attempting to parse malformed locus line:
'LOCUS       NODE_259_length_26330_cov_22.5948_ID_517 18226 bp    DNA     linear   UNK 01-JAN-1980\n'
Found locus 'NODE_259_length_26330_cov_22.5948_ID_517' size '18226' residue_type 'DNA'
Some fields may be wrong.
  BiopythonParserWarning)
/home/fdalgrande/tools/anaconda3/envs/bigscape/lib/python3.6/site-packages/Bio/GenBank/Scanner.py:1354: BiopythonParserWarning: Attempting to parse malformed locus line:
'LOCUS       NODE_130_length_35221_cov_22.0909_ID_259 35221 bp    DNA     linear   UNK 01-JAN-1980\n'
Found locus 'NODE_130_length_35221_cov_22.0909_ID_259' size '35221' residue_type 'DNA'
Some fields may be wrong.
  BiopythonParserWarning)
/home/fdalgrande/tools/anaconda3/envs/bigscape/lib/python3.6/site-packages/Bio/GenBank/Scanner.py:1354: BiopythonParserWarning: Attempting to parse malformed locus line:
'LOCUS       NODE_131_length_35190_cov_22.6098_ID_261 28457 bp    DNA     linear   UNK 01-JAN-1980\n'
Found locus 'NODE_131_length_35190_cov_22.6098_ID_261' size '28457' residue_type 'DNA'
Some fields may be wrong.
  BiopythonParserWarning)
/home/fdalgrande/tools/anaconda3/envs/bigscape/lib/python3.6/site-packages/Bio/GenBank/Scanner.py:1354: BiopythonParserWarning: Attempting to parse malformed locus line:
'LOCUS       NODE_132_length_35005_cov_22.5411_ID_263 35005 bp    DNA     linear   UNK 01-JAN-1980\n'
Found locus 'NODE_132_length_35005_cov_22.5411_ID_263' size '35005' residue_type 'DNA'
Some fields may be wrong.
  BiopythonParserWarning)
/home/fdalgrande/tools/anaconda3/envs/bigscape/lib/python3.6/site-packages/Bio/GenBank/Scanner.py:1354: BiopythonParserWarning: Attempting to parse malformed locus line:
'LOCUS       NODE_186_length_30683_cov_23.126_ID_371 24485 bp    DNA     linear   UNK 01-JAN-1980\n'
Found locus 'NODE_186_length_30683_cov_23.126_ID_371' size '24485' residue_type 'DNA'
Some fields may be wrong.
  BiopythonParserWarning)
/home/fdalgrande/tools/anaconda3/envs/bigscape/lib/python3.6/site-packages/Bio/GenBank/Scanner.py:1354: BiopythonParserWarning: Attempting to parse malformed locus line:
'LOCUS       NODE_230_length_28046_cov_21.5491_ID_459 14692 bp    DNA     linear   UNK 01-JAN-1980\n'
Found locus 'NODE_230_length_28046_cov_21.5491_ID_459' size '14692' residue_type 'DNA'
Some fields may be wrong.
  BiopythonParserWarning)


   - - Processing input files - -
 Including files with one or more of the following strings in their filename: 'cluster', 'region'
 Skipping files with one or more of the following strings in their filename: 'final'

 Trying to read bundled MIBiG BGCs as reference
  MIBiG BGCs seem to have been extracted already

Importing MIBiG files
   Error with file /home/fdalgrande/tools/BiG-SCAPE/Annotated_MIBiG_reference/MIBiG_1.4_final/BGC0001352.1.gbk: 
    ''ascii' codec can't decode byte 0xc3 in position 107: ordinal not in range(128)'
    (This file will be excluded from the analysis)
   Error with file /home/fdalgrande/tools/BiG-SCAPE/Annotated_MIBiG_reference/MIBiG_1.4_final/BGC0001484.1.gbk: 
    ''ascii' codec can't decode byte 0xe2 in position 93: ordinal not in range(128)'
    (This file will be excluded from the analysis)
   Error with file /home/fdalgrande/tools/BiG-SCAPE/Annotated_MIBiG_reference/MIBiG_1.4_final/BGC0001491.1.gbk: 
    ''ascii' codec can't decode byte 0xe2 in position 94: ordinal not in range(128)'
    (This file will be excluded from the analysis)
   Error with file /home/fdalgrande/tools/BiG-SCAPE/Annotated_MIBiG_reference/MIBiG_1.4_final/BGC0001492.1.gbk: 
    ''ascii' codec can't decode byte 0xe2 in position 106: ordinal not in range(128)'
    (This file will be excluded from the analysis)
   Error with file /home/fdalgrande/tools/BiG-SCAPE/Annotated_MIBiG_reference/MIBiG_1.4_final/BGC0001598.1.gbk: 
    ''ascii' codec can't decode byte 0xe2 in position 102: ordinal not in range(128)'
    (This file will be excluded from the analysis)
   Error with file /home/fdalgrande/tools/BiG-SCAPE/Annotated_MIBiG_reference/MIBiG_1.4_final/BGC0001829.1.gbk: 
    ''ascii' codec can't decode byte 0xce in position 92: ordinal not in range(128)'
    (This file will be excluded from the analysis)
  Warning: Input set has files with no Biosynthetic Genes (affects alignment mode)
   See no_biosynthetic_genes_list.txt

 Starting with 1808 files
 Files that had its sequence extracted: 1802

Importing GenBank files

 Starting with 5541 files
 Files that had its sequence extracted: 5541

Creating output directories

Trying threading on 30 cores

Predicting domains using hmmscan
 Predicting domains for 7343 fasta files
/home/fdalgrande/tools/anaconda3/envs/bigscape/lib/python3.6/site-packages/Bio/GenBank/Scanner.py:1354: BiopythonParserWarning: Attempting to parse malformed locus line:
'LOCUS       NODE_290_length_24961_cov_23.0023_ID_579 24961 bp    DNA     linear   UNK 01-JAN-1980\n'
Found locus 'NODE_290_length_24961_cov_23.0023_ID_579' size '24961' residue_type 'DNA'
Some fields may be wrong.
  BiopythonParserWarning)
/home/fdalgrande/tools/anaconda3/envs/bigscape/lib/python3.6/site-packages/Bio/GenBank/Scanner.py:1354: BiopythonParserWarning: Attempting to parse malformed locus line:
'LOCUS       NODE_326_length_23562_cov_22.0466_ID_651 23562 bp    DNA     linear   UNK 01-JAN-1980\n'
Found locus 'NODE_326_length_23562_cov_22.0466_ID_651' size '23562' residue_type 'DNA'
Some fields may be wrong.
  BiopythonParserWarning)
/home/fdalgrande/tools/anaconda3/envs/bigscape/lib/python3.6/site-packages/Bio/GenBank/Scanner.py:1354: BiopythonParserWarning: Attempting to parse malformed locus line:
'LOCUS       NODE_474_length_19317_cov_21.0302_ID_947 19317 bp    DNA     linear   UNK 01-JAN-1980\n'
Found locus 'NODE_474_length_19317_cov_21.0302_ID_947' size '19317' residue_type 'DNA'
Some fields may be wrong.
  BiopythonParserWarning)
/home/fdalgrande/tools/anaconda3/envs/bigscape/lib/python3.6/site-packages/Bio/GenBank/Scanner.py:1354: BiopythonParserWarning: Attempting to parse malformed locus line:
'LOCUS       NODE_623_length_16542_cov_22.9148_ID_1245 16542 bp    DNA     linear   UNK 01-JAN-1980\n'
Found locus 'NODE_623_length_16542_cov_22.9148_ID_1245' size '16542' residue_type 'DNA'
Some fields may be wrong.
  BiopythonParserWarning)
/home/fdalgrande/tools/anaconda3/envs/bigscape/lib/python3.6/site-packages/Bio/GenBank/Scanner.py:1354: BiopythonParserWarning: Attempting to parse malformed locus line:
'LOCUS       NODE_72_length_44883_cov_21.3451_ID_143 44807 bp    DNA     linear   UNK 01-JAN-1980\n'
Found locus 'NODE_72_length_44883_cov_21.3451_ID_143' size '44807' residue_type 'DNA'
Some fields may be wrong.
  BiopythonParserWarning)
/home/fdalgrande/tools/anaconda3/envs/bigscape/lib/python3.6/site-packages/Bio/GenBank/Scanner.py:1354: BiopythonParserWarning: Attempting to parse malformed locus line:
'LOCUS       NODE_139_length_34499_cov_23.1838_ID_277 34499 bp    DNA     linear   UNK 01-JAN-1980\n'
Found locus 'NODE_139_length_34499_cov_23.1838_ID_277' size '34499' residue_type 'DNA'
Some fields may be wrong.
  BiopythonParserWarning)
/home/fdalgrande/tools/anaconda3/envs/bigscape/lib/python3.6/site-packages/Bio/GenBank/Scanner.py:1354: BiopythonParserWarning: Attempting to parse malformed locus line:
'LOCUS       NODE_171_length_32033_cov_23.0492_ID_341 32033 bp    DNA     linear   UNK 01-JAN-1980\n'
Found locus 'NODE_171_length_32033_cov_23.0492_ID_341' size '32033' residue_type 'DNA'
Some fields may be wrong.
  BiopythonParserWarning)
/home/fdalgrande/tools/anaconda3/envs/bigscape/lib/python3.6/site-packages/Bio/GenBank/Scanner.py:1354: BiopythonParserWarning: Attempting to parse malformed locus line:
'LOCUS       NODE_172_length_31996_cov_21.7716_ID_343 31996 bp    DNA     linear   UNK 01-JAN-1980\n'
Found locus 'NODE_172_length_31996_cov_21.7716_ID_343' size '31996' residue_type 'DNA'
Some fields may be wrong.
  BiopythonParserWarning)
/home/fdalgrande/tools/anaconda3/envs/bigscape/lib/python3.6/site-packages/Bio/GenBank/Scanner.py:1354: BiopythonParserWarning: Attempting to parse malformed locus line:
'LOCUS       NODE_209_length_29268_cov_22.1868_ID_417 29268 bp    DNA     linear   UNK 01-JAN-1980\n'
Found locus 'NODE_209_length_29268_cov_22.1868_ID_417' size '29268' residue_type 'DNA'
Some fields may be wrong.
  BiopythonParserWarning)
/home/fdalgrande/tools/anaconda3/envs/bigscape/lib/python3.6/site-packages/Bio/GenBank/Scanner.py:1354: BiopythonParserWarning: Attempting to parse malformed locus line:
'LOCUS       NODE_213_length_29024_cov_24.8914_ID_425 16827 bp    DNA     linear   UNK 01-JAN-1980\n'
Found locus 'NODE_213_length_29024_cov_24.8914_ID_425' size '16827' residue_type 'DNA'
Some fields may be wrong.
  BiopythonParserWarning)
/home/fdalgrande/tools/anaconda3/envs/bigscape/lib/python3.6/site-packages/Bio/GenBank/Scanner.py:1354: BiopythonParserWarning: Attempting to parse malformed locus line:
'LOCUS       NODE_228_length_28090_cov_22.4301_ID_455 28090 bp    DNA     linear   UNK 01-JAN-1980\n'
Found locus 'NODE_228_length_28090_cov_22.4301_ID_455' size '28090' residue_type 'DNA'
Some fields may be wrong.
  BiopythonParserWarning)
/home/fdalgrande/tools/anaconda3/envs/bigscape/lib/python3.6/site-packages/Bio/GenBank/Scanner.py:1354: BiopythonParserWarning: Attempting to parse malformed locus line:
'LOCUS       NODE_254_length_26715_cov_20.5579_ID_507 26715 bp    DNA     linear   UNK 01-JAN-1980\n'
Found locus 'NODE_254_length_26715_cov_20.5579_ID_507' size '26715' residue_type 'DNA'
Some fields may be wrong.
  BiopythonParserWarning)
/home/fdalgrande/tools/anaconda3/envs/bigscape/lib/python3.6/site-packages/Bio/GenBank/Scanner.py:1354: BiopythonParserWarning: Attempting to parse malformed locus line:
'LOCUS       NODE_66_length_46639_cov_21.7731_ID_131 43043 bp    DNA     linear   UNK 01-JAN-1980\n'
Found locus 'NODE_66_length_46639_cov_21.7731_ID_131' size '43043' residue_type 'DNA'
Some fields may be wrong.
  BiopythonParserWarning)
/home/fdalgrande/tools/anaconda3/envs/bigscape/lib/python3.6/site-packages/Bio/GenBank/Scanner.py:1354: BiopythonParserWarning: Attempting to parse malformed locus line:
'LOCUS       NODE_686_length_15600_cov_22.3987_ID_1371 15600 bp    DNA     linear   UNK 01-JAN-1980\n'
Found locus 'NODE_686_length_15600_cov_22.3987_ID_1371' size '15600' residue_type 'DNA'
Some fields may be wrong.
  BiopythonParserWarning)
/home/fdalgrande/tools/anaconda3/envs/bigscape/lib/python3.6/site-packages/Bio/GenBank/Scanner.py:1354: BiopythonParserWarning: Attempting to parse malformed locus line:
'LOCUS       NODE_728_length_14765_cov_20.1949_ID_1455 14765 bp    DNA     linear   UNK 01-JAN-1980\n'
Found locus 'NODE_728_length_14765_cov_20.1949_ID_1455' size '14765' residue_type 'DNA'
Some fields may be wrong.
  BiopythonParserWarning)
/home/fdalgrande/tools/anaconda3/envs/bigscape/lib/python3.6/site-packages/Bio/GenBank/Scanner.py:1354: BiopythonParserWarning: Attempting to parse malformed locus line:
'LOCUS       Usnea_antartica.cluster457 19643 bp    DNA     linear   UNK 01-JAN-1980\n'
Found locus 'Usnea_antartica.cluster457' size '19643' residue_type 'DNA'
Some fields may be wrong.
  BiopythonParserWarning)
/home/fdalgrande/tools/anaconda3/envs/bigscape/lib/python3.6/site-packages/Bio/GenBank/Scanner.py:1354: BiopythonParserWarning: Attempting to parse malformed locus line:
'LOCUS       Usnea_antarctica.cluster453 17831 bp    DNA     linear   UNK 01-JAN-1980\n'
Found locus 'Usnea_antarctica.cluster453' size '17831' residue_type 'DNA'
Some fields may be wrong.
  BiopythonParserWarning)
Parse failed (sequence file cutoff60_newRIPPS-included_111taxa/cache/fasta/BGC0001424.1.fasta):
Line 26: illegal character -

 Finished generating domtable files.

Parsing hmmscan domtable files
 Processing 7343 domtable files
  No domains where found in BGC0001680.1.domtable. Removing it from further analysis
  No domains where found in BGC0000505.1.domtable. Removing it from further analysis
  No domains where found in BGC0000492.1.domtable. Removing it from further analysis
  No domains where found in BGC0000493.1.domtable. Removing it from further analysis
  No domains where found in BGC0001601.1.domtable. Removing it from further analysis
 New domain sequences to be added; cleaning domains folder
 Finished generating pfs and pfd files.

Processing domains sequence files
 Adding sequences to corresponding domains file
 Reading the ordered list of domains from the pfs files
 Creating arrower-like figures for each BGC
  Parsing hmm file for domain information
    Done
  Found file with domains colors
  Reading BGC information and writing SVG
 Finished creating figures


   - - Calculating distance matrix - -
Performing multiple alignment of domain sequences

 Using hmmalign
launch_hmmalign took 163.578 seconds
 Trying to read domain alignments (*.algn files)

Generating distance network files with ALL available input files
   Writing the complete Annotations file for the complete set

 Working for each BGC class
  Sorting the input BGCs


  Others (935 BGCs)
   Writing annotation files
   Calculating all pairwise distances
generate_network took 6.549 seconds
   Removing 565 non-relevant MIBiG BGCs
   Writing output files
  Calling Gene Cluster Families
  Cutoff: 0.3
  Cutoff: 0.6

  RiPPs (1174 BGCs)
   Writing annotation files
   Calculating all pairwise distances
Ignored unknown character X (seen 2 times)
generate_network took 9.214 seconds
   Removing 187 non-relevant MIBiG BGCs
   Writing output files
  Calling Gene Cluster Families
  Cutoff: 0.3
  Cutoff: 0.6

  PKSother (647 BGCs)
   Writing annotation files
   Calculating all pairwise distances
generate_network took 12.116 seconds
   Removing 235 non-relevant MIBiG BGCs
   Writing output files
  Calling Gene Cluster Families
  Cutoff: 0.3
  Cutoff: 0.6

  PKSI (2543 BGCs)
   Writing annotation files
   Calculating all pairwise distances
Ignored unknown character X (seen 4 times)
Ignored unknown character X (seen 2 times)
Ignored unknown character X (seen 2 times)
Ignored unknown character X (seen 1 times)
Ignored unknown character X (seen 1 times)
generate_network took 160.863 seconds
   Removing 386 non-relevant MIBiG BGCs
   Writing output files
  Calling Gene Cluster Families
  Cutoff: 0.3
  Cutoff: 0.6

  Terpene (834 BGCs)
   Writing annotation files
   Calculating all pairwise distances
generate_network took 3.983 seconds
   Removing 110 non-relevant MIBiG BGCs
   Writing output files
  Calling Gene Cluster Families
  Cutoff: 0.3
  Cutoff: 0.6

  NRPS (2231 BGCs)
   Writing annotation files
   Calculating all pairwise distances
Ignored unknown character X (seen 2 times)
Ignored unknown character X (seen 2 times)
Ignored unknown character X (seen 1 times)
Ignored unknown character X (seen 2 times)
Ignored unknown character X (seen 1 times)
generate_network took 105.065 seconds
   Removing 530 non-relevant MIBiG BGCs
   Writing output files
  Calling Gene Cluster Families
  Cutoff: 0.3
  Cutoff: 0.6

  PKS-NRP_Hybrids (504 BGCs)
   Writing annotation files
   Calculating all pairwise distances
Ignored unknown character X (seen 1 times)
generate_network took 14.681 seconds
   Removing 213 non-relevant MIBiG BGCs
   Writing output files
  Calling Gene Cluster Families
  Cutoff: 0.3
  Cutoff: 0.6

  Saccharides (62 BGCs)
 - All clusters in this class are MIBiG clusters -
  If you'd like to analyze MIBiG clusters, turn off the --mibig option
  and point --inputdir to the Annotated_MIBiG_reference folder


	Main function took 4585.987 s
