# Supplementary material for: Are there conserved biosynthetic genes in lichens? Genome-wide assessment of terpene biosynthetic genes suggests ubiquitous distribution of the squalene synthase cluster
Source: BMC Genomics. 2024 Oct 7;25:936. doi: 10.1186/s12864-024-10806-0 (PMC11457338; doi:10.1186/s12864-024-10806-0)
Supplement: Supplementary file 2 — Additional file 2. [file 12864_2024_10806_MOESM2_ESM.tre]

#NEXUS
begin trees;
	tree tree_1 = [&R] ((((((((((((((((FAM00230_Cetraria_islandica_1536_01:0.016637,FAM02526_Cetrariella_commixta_1799_01:0.012961)[&label=100]:0.011326,FAM03031_Melanelia_stygia_1828_01:0.035582)[&label=97]:0.007132,FAM03031_Canoparmelia_nairobiensis_280_01:0.140171)[&label=87]:0.008267,(Fam02526_Bulbothrix_sensibilis_1890_01:0.039172,FAM03031_Bulbothrix_africana_1883_01:0.002717)[&label=100]:0.0413…
end;
begin figtree;
	set appearance.backgroundColorAttribute="Default";
	set appearance.backgroundColour=#ffffff;
	set appearance.branchColorAttribute="User selection";
	set appearance.branchColorGradient=false;
	set appearance.branchLineWidth=1.0;
	set appearance.branchMinLineWidth=0.0;
	set appearance.branchWidthAttribute="Fixed";
	set appearance.foregroundColour=#000000;
	set appearance.hilightingGradient=false;
	set appearance.selectionColour=#2d3680;
	set branchLabels.colorAttribute="User selection";
	set branchLabels.displayAttribute="Branch times";
	set branchLabels.fontName="sansserif";
	set branchLabels.fontSize=8;
	set branchLabels.fontStyle=0;
	set branchLabels.isShown=false;
	set branchLabels.significantDigits=4;
	set layout.expansion=0;
	set layout.layoutType="RECTILINEAR";
	set layout.zoom=0;
	set legend.attribute=null;
	set legend.fontSize=10.0;
	set legend.isShown=false;
	set legend.significantDigits=4;
	set nodeBars.barWidth=4.0;
	set nodeBars.displayAttribute=null;
	set nodeBars.isShown=false;
	set nodeLabels.colorAttribute="User selection";
	set nodeLabels.displayAttribute="label";
	set nodeLabels.fontName="sansserif";
	set nodeLabels.fontSize=8;
	set nodeLabels.fontStyle=0;
	set nodeLabels.isShown=true;
	set nodeLabels.significantDigits=4;
	set nodeShapeExternal.colourAttribute=null;
	set nodeShapeExternal.isShown=false;
	set nodeShapeExternal.minSize=10.0;
	set nodeShapeExternal.scaleType=Width;
	set nodeShapeExternal.shapeType=Circle;
	set nodeShapeExternal.size=4.0;
	set nodeShapeExternal.sizeAttribute=null;
	set nodeShapeInternal.colourAttribute=null;
	set nodeShapeInternal.isShown=false;
	set nodeShapeInternal.minSize=10.0;
	set nodeShapeInternal.scaleType=Width;
	set nodeShapeInternal.shapeType=Circle;
	set nodeShapeInternal.size=4.0;
	set nodeShapeInternal.sizeAttribute=null;
	set polarLayout.alignTipLabels=false;
	set polarLayout.angularRange=0;
	set polarLayout.rootAngle=0;
	set polarLayout.rootLength=100;
	set polarLayout.showRoot=true;
	set radialLayout.spread=0.0;
	set rectilinearLayout.alignTipLabels=false;
	set rectilinearLayout.curvature=0;
	set rectilinearLayout.rootLength=100;
	set scale.offsetAge=0.0;
	set scale.rootAge=1.0;
	set scale.scaleFactor=1.0;
	set scale.scaleRoot=false;
	set scaleAxis.automaticScale=true;
	set scaleAxis.fontSize=8.0;
	set scaleAxis.isShown=false;
	set scaleAxis.lineWidth=1.0;
	set scaleAxis.majorTicks=1.0;
	set scaleAxis.minorTicks=0.5;
	set scaleAxis.origin=0.0;
	set scaleAxis.reverseAxis=false;
	set scaleAxis.showGrid=true;
	set scaleBar.automaticScale=true;
	set scaleBar.fontSize=10.0;
	set scaleBar.isShown=true;
	set scaleBar.lineWidth=1.0;
	set scaleBar.scaleRange=0.0;
	set tipLabels.colorAttribute="User selection";
	set tipLabels.displayAttribute="Names";
	set tipLabels.fontName="sansserif";
	set tipLabels.fontSize=8;
	set tipLabels.fontStyle=0;
	set tipLabels.isShown=true;
	set tipLabels.significantDigits=4;
	set trees.order=true;
	set trees.orderType="increasing";
	set trees.rooting=false;
	set trees.rootingType="User Selection";
	set trees.transform=false;
	set trees.transformType="cladogram";
end;
