# Supplementary material for: Are there conserved biosynthetic genes in lichens? Genome-wide assessment of terpene biosynthetic genes suggests ubiquitous distribution of the squalene synthase cluster
Source: BMC Genomics. 2024 Oct 7;25:936. doi: 10.1186/s12864-024-10806-0 (PMC11457338; doi:10.1186/s12864-024-10806-0)
Supplement: Supplementary file 4 — Additional file 4. [file 12864_2024_10806_MOESM4_ESM.zip › Supplementary Material/Supplementary_material1.xlsx]

## Sheet: Sheet1
Supplementary material 1. Voucher information of the species used in the study including the information on the extended dataset (17 species from Dothideomycetes, Eurotiomycetes and Lichinomycetes). For 22 species, the genomes were de novo sequenced for this study. These species and the corresponding SRA accessions are marked in bold.
Scientific Name	Family	Genome/SRA accession	Scaffolds	Genome completeness	number of terpenes	Biosample	Bioproject
Acarospora socialis	Acarosporaceae	GCA_025617375	930	97.8	12	NA	NA
Acarospora strigata	Acarosporaceae	GCA_022814355	475	97.9	3	NA	NA
Agyrium rufum	Agyriaceae	GCA_022814335	239	97.5	4	NA	NA
Alectoria fallacina	Parmeliaceae	GCA_905337325	1588	97.5	6	NA	NA
Alectoria sarmentosa	Parmeliaceae	GCA_009733775	915	97.4	4	NA	NA
Arctoparmelia centrifuga	Parmeliaceae	SRR30644724	3998	93	6	SAMN41602368	PRJNA1118236
Astrothelium macrocarpum	Trypetheliaceae	GCA_021030915	822	97.9	6	NA	NA
Astrothelium subdiscretum	Trypetheliaceae	GCA_021030935	213	97.9	6	NA	NA
Bacidia gigantensis	Ramalinaceae	GCA_019456465	24	95.8	6	NA	NA
Bathelium albidoporum	Trypetheliaceae	GCA_021031095	962	95.1	7	NA	NA
Bulbothrix africana	Parmeliaceae	SRR30644713	3502	83.4	14	SAMN41602369	PRJNA1118236
Bulbothrix sensibilis	Parmeliaceae	SRR30644710	5085	74.8	13	SAMN41602370	PRJNA1118236
Caeruleum heppii	Acarosporaceae	GCA_026023835	46	97	3	NA	NA
Caloplaca aegaea	Teloschistaceae	GCA_023646655	6484	90.1	4	NA	NA
Caloplaca aetnensis	Teloschistaceae	GCA_023646255	2772	93.8	5	NA	NA
Caloplaca ligustica	Teloschistaceae	GCA_023645885	1915	84.9	6	NA	NA
Canoparmelia nairobiensis	Parmeliaceae	SRR30644709	4073	83.7	5	SAMN41602371	PRJNA1118236
Canoparmelia schelpei	Parmeliaceae	SRR30644708	3344	84	13	SAMN41602372	PRJNA1118236
Canoparmelia texana	Parmeliaceae	SRR30644711	4847	91.4	12	SAMN41602373	PRJNA1118236
Cetraria islandica	Parmeliaceae	SRR30644707	2958	86	8	SAMN41602375	PRJNA1118236
Cetraria_commixta	Parmeliaceae	SRR30644706	3474	87.6	13	SAMN41602374	PRJNA1118236
Cladonia borealis	Cladoniaceae	GCA_018257855	974	96.9	12	NA	NA
Cladonia grayi	Cladoniaceae	Cgr/DA2myc/ss v2.0	44	96.7	2	NA	NA
Cladonia macilenta	Cladoniaceae	GCA_000444155	240	97.2	3	NA	NA
Cladonia metacorallifera	Cladoniaceae	GCA_000482085	30	96.5	6	NA	NA
Cladonia rangiferina	Cladoniaceae	GCA_023065455	188	96.6	6	NA	NA
Cladonia squamosa	Cladoniaceae	GCA_947623385	165	97.7	6	NA	NA
Cornicularia normoerica	Parmeliaceae	SRR30644705	4314	91.5	6	SAMN41602376	PRJNA1118236
Cyanodermella asteris	Stictidaceae	GCA_900618795	37	97.4	5	NA	NA
Dermatocarpon miniatum	Verrucariaceae	GCA_023184605	26	97.3	5	NA	NA
Diploschistes diacapsis	Graphidaceae	GCA_023645945	4361	89	3	NA	NA
Endocarpon pusillum	Verrucariaceae	GCA_000464535	908	92.8	7	NA	NA
Evernia prunastri	Parmeliaceae	GCA_003184365	276	97.5	14	NA	NA
Flavoparmelia citrinescens	Parmeliaceae	SRR30644704	3250	84.2	10	SAMN41602377	PRJNA1118236
Gomphillus americanus	Gomphillaceae	GCA_905337335	54	97.7	3	NA	NA
Gyalolechia ehrenbergii	Teloschistaceae	GCA_023646125	317	96.8	6	NA	NA
Gyalolechia flavorubescens	Teloschistaceae	GCA_000442125	36	97.1	3	NA	NA
Heterodermia speciosa	Physciaceae	GCA_905337345	1070	95	13	NA	NA
Hypogymnia subphysodes	Parmeliaceae	SRR30644712	3865	93.9	8	SAMN41602378	PRJNA1118236
Icmadophila ericetorum	Icmadophilaceae	GCA_022814295	836	97	6	NA	NA
Imshaugia aleurites	Parmeliaceae	GCA_905337355	504	96.8	10	NA	NA
Letharia columbiana	Parmeliaceae	GCA_014066305	161	96.1	5	NA	NA
Letharia lupina	Parmeliaceae	GCA_014066315	31	96.7	6	NA	NA
Letrouitia transgressa	Letrouitiaceae	GCA_023645855	501	97	6	NA	NA
Lignoscripta atroalba	Trapeliaceae	GCA_022814235	238	97.3	7	NA	NA
Lobaria immixta	Lobariaceae	GCA_022814215	1243	97.5	10	NA	NA
Loxospora ochrophaea	Sarrameanaceae	GCA_022814175	165	97.8	2	NA	NA
Melanelia stygia	Parmeliaceae	SRR30644723	3306	89.8	11	SAMN41602379	PRJNA1118236
Melanelixia glabra	Parmeliaceae	SRR30644722	2653	87.7	7	SAMN41602380	PRJNA1118236
Menegazzia cincinnata	Parmeliaceae	SRR30644721	5647	83	9	SAMN41602381	PRJNA1118236
Niebla homalea	Ramalinaceae	GCA_019925105	52	96.4	6	NA	NA
Niorma chrysophthalma	Teloschistaceae	GCA_023646055	776	97.1	8	NA	NA
Notoparmelia tenuirima	Parmeliaceae	SRR30644720	3012	84.8	7	SAMN41602382	PRJNA1118236
Omphalora arizonica	Parmeliaceae	SRR30644725	2892	88.8	6	SAMN41602383	PRJNA1118236
Parmelia saxatilis	Parmeliaceae	SRR30644719	2979	85.3	15	SAMN41602384	PRJNA1118236
Parmelia tillacea	Parmeliaceae	SRR30644718	3010	85.4	10	SAMN41602385	PRJNA1118236
Parmeliopsis ambigua	Parmeliaceae	SRR30644717	6866	86.4	5	SAMN41602386	PRJNA1118236
Peltigera leucophlebia	Peltigeraceae	GCA_022814155	4464	78	11	NA	NA
Physcia stellaris	Physciaceae	GCA_018902385	155	95.6	16	NA	NA
Platismatia glauca	Parmeliaceae	GCA_963556305	2560	85.5	6	NA	NA
Pseudephebe pubescens	Parmeliaceae	SRR30644716	3646	92.2	2	SAMN41602387	PRJNA1118236
Pseudevernia furfuracea	Parmeliaceae	GCA_022315425	46	89.1	6	NA	NA
Pseudocyphellaria aurata	Lobariaceae	GCA_022814125	978	97.2	11	NA	NA
Ptychographa xylographoides	Trapeliaceae	GCA_022814105	132	97.9	4	NA	NA
Puttea exsequens	Incertae sedis	GCA_022814085	122	96.8	5	NA	NA
Pyrenula aspistea	Pyrenulaceae	GCA_021030945	482	97.1	8	NA	NA
Pyrenula massariospora	Pyrenulaceae	GCA_021030905	42	97.1	7	NA	NA
Ramalina intermedia	Ramalinaceae	GCA_003073195	198	95.9	1	NA	NA
Rusavskia elegans	Teloschistaceae	GCA_011316305	263	96.8	8	NA	NA
Seirophora lacunosa	Teloschistaceae	GCA_023645825	428	97.8	7	NA	NA
Seirophora villosa	Teloschistaceae	GCA_023645815	2163	93.1	8	NA	NA
Stereocaulon alpinum	Stereocaulaceae	GCA_018257865	546	97.5	8	NA	NA
Sticta canariensis	Peltigeraceae	GCA_022814045	3190	86.3	7	NA	NA
Stictis urceolata	Stictidaceae	GCA_022814025	547	96.9	5	NA	NA
Teloschistes flavicans	Teloschistaceae	GCA_023646325	1520	95.2	8	NA	NA
Teloschistes peruensis	Teloschistaceae	GCA_023645835	966	97.1	8	NA	NA
Thelotrema lepadinum	Graphidaceae	GCA_022813995	355	96.1	5	NA	NA
Toensbergia leucococca	Sporastatiaceae	GCA_022813965	490	95.9	3	NA	NA
Trapelia coarctata	Trapeliaceae	GCA_022813945	287	97.2	7	NA	NA
Trypethelium eluteriae	Trypetheliaceae	GCA_021030925	1669	94.8	7	NA	NA
Umbilicaria deusta	Umbilicariaceae	GCA_023184635	44	96.3	4	NA	NA
Umbilicaria freyi	Umbilicariaceae	GCA_023184675	107	95.5	8	NA	NA
Umbilicaria grisea	Umbilicariaceae	GCA_023184595	38	96.8	3	NA	NA
Umbilicaria hispanica	Umbilicariaceae	GCA_023184715	53	94.8	6	NA	NA
Umbilicaria iberica	Umbilicariaceae	GCA_023184615.1	39	99.3	8	NA	NA
Umbilicaria muhlenbergii	Umbilicariaceae	GCA_000611775.1	7	96	2	NA	NA
Umbilicaria phaea	Umbilicariaceae	GCA_023184695	38	96.6	3	NA	NA
Umbilicaria pustulata	Umbilicariaceae	GCA_023184575	27	95.1	6	NA	NA
Umbilicaria spodochroa	Umbilicariaceae	GCA_023184705	130	97.3	5	NA	NA
Umbilicaria vellea	Umbilicariaceae	GCA_023645895	3107	86.6	4	NA	NA
Usnea antartica	Parmeliaceae	SRR30644714	1100	72.4	4	SAMN41602388	PRJNA1118236
Usnea florida	Parmeliaceae	ATCC18376 v1.0	274	97	9	NA	NA
Usnea hakonensis	Parmeliaceae	GCA_013423325	879	96.3	4	NA	NA
Usnea strigosa	Parmeliaceae	SRR30644715	8736	72.4	6	SAMN41602389	PRJNA1118236
Usnochroma carphineum	Teloschistaceae	GCA_023645975	2385	97.1	4	NA	NA
Varicellaria rhodocarpa	Pertusariaceae	GCA_022813925	2689	98.2	4	NA	NA
Variospora aurantia	Teloschistaceae	GCA_023645955	5327	86.3	4	NA	NA
Viridothelium virens	Trypetheliaceae	GCA_010094025	730	98.2	11	NA	NA
Xanthomendoza cf. fulva	Teloschistaceae	GCA_023646365	951	97.2	8	NA	NA
Xanthoria aureola	Teloschistaceae	GCA_023646375	5150	95.5	8	NA	NA
Xanthoria mediterranea	Teloschistaceae	GCA_023645845	447	97.3	9	NA	NA
Xanthoria parietina	Teloschistaceae	46-1-SA22 v1.1	39	96.9	3	NA	NA
Xanthoria steineri	Teloschistaceae	GCA_023646075	2267	96.8	7	NA	NA
Xylographa bjoerkii	Trapeliaceae	GCA_022813905	1006	97.4	5	NA	NA
Xylographa carneopallida	Trapeliaceae	GCA_022813885	409	97.5	5	NA	NA
Xylographa opegraphella	Trapeliaceae	GCA_022813865	481	97.4	2	NA	NA
Xylographa pallens	Trapeliaceae	GCA_022813845	320	97.8	4	NA	NA
Xylographa parallela	Trapeliaceae	GCA_022813825	381	97.7	4	NA	NA
Xylographa soralifera	Trapeliaceae	GCA_022813805	738	97.8	5	NA	NA
Xylographa trunciseda	Trapeliaceae	GCA_022813785	513	97	5	NA	NA
Xylographa vitiligo	Trapeliaceae	GCA_022813765	188	97.4	5	NA	NA
Accession numbers in bold (22) represent the genomes that were generated for this study
