# Supplementary material for: Are there conserved biosynthetic genes in lichens? Genome-wide assessment of terpene biosynthetic genes suggests ubiquitous distribution of the squalene synthase cluster
Source: BMC Genomics. 2024 Oct 7;25:936. doi: 10.1186/s12864-024-10806-0 (PMC11457338; doi:10.1186/s12864-024-10806-0)
Supplement: Supplementary file 4 — Additional file 4. [file 12864_2024_10806_MOESM4_ESM.zip › Supplementary Material/SupplementaryMaterial6.xlsx]

## Sheet: Sheet1
Supplementary material 6. Alignment of the transmembrane region, the sequences of this region and the sequences of hinge region of the LFF SQSs.

## Sheet: alignment_transmemebraneRegion
Consensus	MLIAVXGTLFVISCIMIGIAYL
FAM00230_Arctoparmelia_centrifuga_1326_01	MLIAVFGTLFFISCLMLGTAYA
FAM00230_Bacidia_gigantensis_03_02	MILASVGTMVVITILMLFVAWL
FAM00230_Cetraria_islandica_1536_01	MLIAVFGTLFLLSCAMLGIAYA
FAM00230_Cornicularia_normoerica_398_01	MLIAVFGTLFFISCVMLGLAYA
FAM00230_Crespoa_schelpei_778_01	MLIAVFGTLFLISLLMFGVAYA
FAM00230_Letharia_columbiana_1063.1_01	MLIAIFGTLFSISCLMLGIAYA
FAM00230_Letharia_lupina_05_02	MLIAIFGTLFSISCLMLGIAYA
FAM00230_Notoparmelia_tenuirima_827_01	MLIAVFGTLFVISCLMFGIAYA
FAM00230_Omphalora_arizonica1_916_01	MLVAVFGTLFLISCLMLGIAYA
FAM00230_Peltigera_leucophlebia_317_1	TFLFVVATLFTLSCIMFFVAYL
FAM00230_Pseudevernia_furfuracea_3_02	MLIAVFGTLFLISCLMLGIAYA
FAM00230_Pseudocyphellaria_aurata_49_01	MLAATMATLFALSCIMIGVAYL
FAM00230_Sticta_canariensis_1840_01	MLVAVMAMLLTLSCIMIGVAYL
FAM00230_Stictis_urceolata_137_01	IMLAVFATLAVLSAIMIGGAYL
FAM00230_Umbilicaria_pustulata_1_04	MLAFVMGSLLVVALVMIGIAAY
FAM00230_Umbilicaria_spodochroa_1_01	MLAFVMGLLIFVSILMIGVAAY
FAM00230_Umbilicaria_vellea_937_1	MLAFVMGLLIFVSILMIGVAAY
FAM00230_Xylographa_soralifera_25_01	LFVTVIGSLLFLTIIMIWVAYL
Fam02526_Bulbothrix_sensibilis_1890_01	MLIAVFGTLFFMSCLMLGVAYA
Fam02526_Caloplaca_aegaea_1049_01	MMIAVMGTITVITIIMLGVAWM
FAM02526_Caloplaca_aetnensis_1108_1	MLIAVMGTLIFLSCIMIGIAYL
FAM02526_Caloplaca_ligustica_1067_1	MLIAVMGTLFVLSCIMIGIAWL
FAM02526_Cetrariella_commixta_1799_01	MLIAVFGTLLLLSCVMLGIAYA
FAM02526_Cladonia_grayi_15_02	LLLAVFGTLFLISSLMIGVAYY
FAM02526_Diploschistes_diacapsis_1197_01	MLIAVFGTLFLISCAMLGIAYA
FAM02526_Gyalolechia_flavorubescens_7_1	MLAIVMSFLLVISCIMIGIAWM
FAM02526_Icmadophila_ericetorum_60_01	MLIAVMGSLFTLSCIMLFVAYL
FAM02526_Imshaugia_aleurites_101_02	MLIAVFGTLFLISCIMFGVAYA
FAM02526_Lobaria_immixta_46_01	MLVAVMATLLTLSFIMIGVAYL
FAM02526_Loxospora_ochrophaea_47._1	IMAAVMGTLFLISCLM-GLAYY
FAM02526_Menegazzia_cincinnata_1955_01	MLIAVFGTLFLISCAMFGIAYA
FAM02526_Niorma_chrysophthalma_106_02	MMIAVMGTMFVLSCVMIGLAWL
FAM02526_Parmelia_saxatilis_1657_01	MLIAVFGTLFVISLLMLGIAYA
FAM02526_Parmelina_tillacea_1789_01	MLIAVFGTLFLISCLMFGVAYA
FAM02526_Parmelina_tillacea_1789_01_2	MLIAVFGTLFLISLIMLGIAYA
FAM02526_Platismatia_glauca_1763_01	MLIAVFGTLFLISLIMLGIAYA
FAM02526_Rusavskia_elegans_2_02	MLMIVMGTLFILSVVMIGIAWF
FAM02526_Seirophora_villosa_06_02	MMIAVMGTIIVISIIMLGTAFL
FAM02526_Seirophora_villosa_06_02_2	MMIAVMGTMFVLSCFMIGMAWL
FAM02526_Teloschistes_peruensis_188_1	MMIAVMGTMFVLSCVMIGLAWL
FAM02526_Thelotrema_lepadinum_71_01	MALAVTCTLMFISAIMIGVAWY
FAM02526_Toensbergia_leucococca_15_01	ILVAVMGTLFTISCIMIFVAYL
FAM02526_Umbilicaria_deusta_2_02	MLAFVMGTLIVVSIMMIGIAVY
FAM02526_Usnea_hakonensis_3_1	-------------GSQFGVAYA
FAM02526_Usnochroma_carphineum_48_01	---SKESAQLSLNAI--GIAWL
FAM02526_Variospora_aurantia_1709_01	MMIAVMGTITVVTIIMLGVAWM
FAM02526_Xanthomendoza_fulva_02_01	MLIAVMGTLFLLSCIMIGIAWF
FAM02526_Xanthoria_aureola_1627_01	MLMIVMGTLFVLSVIMIGIAWL
FAM02526_Xanthoria_mediterranea_109_01	MLMIVMGTLFVLSVIMIGIAWL
FAM02526_Xanthoria_parietina_1_03	MLMIVMGTLFVLSFIMIGIAWL
FAM02526_Xanthoria_steineri_56_01	MLIIVMGTLFVLSIIMIGIAWL
FAM03031_Bulbothrix_africana_1883_01	MLIAVFGTLFLISCLMLGVAYA
FAM03031_Canoparmelia_nairobiensis_280_01	---AVFGTLFLISCL--MVHPL
FAM03031_Cladonia_metacorallifera_9.1_02	SKL--VPQDLTSSQSLIYLSLP
FAM03031_Cladonia_squamosa_372.1_02	---TVFGTLFVISSIMIGVAVY
FAM03031_Flavoparmelia_citrinescens_849_01	MLIAVFGTLFLISVLMFGIAYA
FAM03031_Melanelia_stygia_1828_01	MLIAVFGTLFFISCVMLGIAYA
FAM03031_Parmeliopsis_ambigua_521_01	---AVFGTLFLISCLMLGIAYA
FAM03070_Cladonia_borealis_54_01	LLLAVFGTLFVISSLMIGVAVY
FAM03070_Cladonia_rangiferina_10_01	LLLAVFGTLFVISSLMIGIAVY
FAM03070_Puttea_exsequens_43_01	MFLTVFATIIIISLLMFFVAYL
FAM03070_Stereocaulon_alpinum_3_01	LLAAVMGTLFILSCLMIGTAYL
FAM03070_Usnea_florida_31_02	MLIAVFGTLIFISLLMFGVAYA
FAM06129_Umbilicaria_freyi_9_1	MLAFVMGLLIFVSILMIGVAAY
FAM06129_Umbilicaria_grisea_3_1	MLAFVMGLLIFVSILMIGVAAY
FAM06129_Umbilicaria_hispanica_6_01	MLVFVMGSLLVVSLVMIGIAAY
FAM06129_Umbilicaria_iberica_2_1	MLAFLVGFLIIIAVLMIGVAIM
FAM06129_Umbilicaria_phaea_1_02	MLALVMGLLIFVSILMIGVAAY
FAM07123_Xylographa_pallens_80_01	LFVAVIGSLLFLTCIMIWIAYI
FAM07143_Trapelia_coarctata_97_01	MLLAVMGTLFFLSCLMIGAAWL
FAM07143_Xylographa_carneopallida_36_01	IFVAVFGSLLFLTGIMIWIAYI
FAM07143_Xylographa_opegraphella_38_01	LFVAVIGSLLFLTAIMIWIAYI
FAM07143_Xylographa_parallela_10_01	LFVAVIGSLLFLTGIMIWIAYI
FAM07143_Xylographa_trunciseda_62_01	LFIAVIGSLFFLTVIMIWVAYL
FAM07143_Xylographa_vitiligo_75_01	LFVAVIGSLLFLTGIMIWIAYI
FAM_7143_Xylographa_bjoerkii_42_01	LFVAVIGSLTFLTIIMIWVAYL

## Sheet: TransmembraneRegion
>Consensus
MLIAVXGTLFVISCIMIGIAYL
>FAM00230_Arctoparmelia_centrifuga_1326-01
MLIAVFGTLFFISCLMLGTAYA
>FAM00230_Bacidia_gigantensis_03-02
MILASVGTMVVITILMLFVAWL
>FAM00230_Cetraria_islandica_1536-01
MLIAVFGTLFLLSCAMLGIAYA
>FAM00230_Cornicularia_normoerica_398-01
MLIAVFGTLFFISCVMLGLAYA
>FAM00230_Crespoa_schelpei_778-01
MLIAVFGTLFLISLLMFGVAYA
>FAM00230_Letharia_columbiana_1063.1-01
MLIAIFGTLFSISCLMLGIAYA
>FAM00230_Letharia_lupina_05-02
MLIAIFGTLFSISCLMLGIAYA
>FAM00230_Notoparmelia_tenuirima_827-01
MLIAVFGTLFVISCLMFGIAYA
>FAM00230_Omphalora_arizonica1_916-01
MLVAVFGTLFLISCLMLGIAYA
>FAM00230_Peltigera_leucophlebia_317-1
TFLFVVATLFTLSCIMFFVAYL
>FAM00230_Pseudevernia_furfuracea_3-02
MLIAVFGTLFLISCLMLGIAYA
>FAM00230_Pseudocyphellaria_aurata_49-01
MLAATMATLFALSCIMIGVAYL
>FAM00230_Sticta_canariensis_1840-01
MLVAVMAMLLTLSCIMIGVAYL
>FAM00230_Stictis_urceolata_137-01
IMLAVFATLAVLSAIMIGGAYL
>FAM00230_Umbilicaria_pustulata_1-04
MLAFVMGSLLVVALVMIGIAAY
>FAM00230_Umbilicaria_spodochroa_1-01
MLAFVMGLLIFVSILMIGVAAY
>FAM00230_Umbilicaria_vellea_937-1
MLAFVMGLLIFVSILMIGVAAY
>FAM00230_Xylographa_soralifera_25-01
LFVTVIGSLLFLTIIMIWVAYL
>Fam02526_Bulbothrix_sensibilis_1890-01
MLIAVFGTLFFMSCLMLGVAYA
>Fam02526_Caloplaca_aegaea_1049-01
MMIAVMGTITVITIIMLGVAWM
>FAM02526_Caloplaca_aetnensis_1108-1
MLIAVMGTLIFLSCIMIGIAYL
>FAM02526_Caloplaca_ligustica_1067-1
MLIAVMGTLFVLSCIMIGIAWL
>FAM02526_Cetrariella_commixta_1799-01
MLIAVFGTLLLLSCVMLGIAYA
>FAM02526_Cladonia_grayi_15-02
LLLAVFGTLFLISSLMIGVAYY
>FAM02526_Diploschistes_diacapsis_1197-01
MLIAVFGTLFLISCAMLGIAYA
>FAM02526_Gyalolechia_flavorubescens_7-1
MLAIVMSFLLVISCIMIGIAWM
>FAM02526_Icmadophila_ericetorum_60-01
MLIAVMGSLFTLSCIMLFVAYL
>FAM02526_Imshaugia_aleurites_101-02
MLIAVFGTLFLISCIMFGVAYA
>FAM02526_Lobaria_immixta_46-01
MLVAVMATLLTLSFIMIGVAYL
>FAM02526_Loxospora_ochrophaea_47.-1
IMAAVMGTLFLISCLM-GLAYY
>FAM02526_Menegazzia_cincinnata_1955-01
MLIAVFGTLFLISCAMFGIAYA
>FAM02526_Niorma_chrysophthalma_106-02
MMIAVMGTMFVLSCVMIGLAWL
>FAM02526_Parmelia_saxatilis_1657-01
MLIAVFGTLFVISLLMLGIAYA
>FAM02526_Parmelina_tillacea_1789-01
MLIAVFGTLFLISCLMFGVAYA
>FAM02526_Parmelina_tillacea_1789-01_2
MLIAVFGTLFLISLIMLGIAYA
>FAM02526_Platismatia_glauca_1763-01
MLIAVFGTLFLISLIMLGIAYA
>FAM02526_Rusavskia_elegans_2-02
MLMIVMGTLFILSVVMIGIAWF
>FAM02526_Seirophora_villosa_06-02
MMIAVMGTIIVISIIMLGTAFL
>FAM02526_Seirophora_villosa_06-02_2
MMIAVMGTMFVLSCFMIGMAWL
>FAM02526_Teloschistes_peruensis_188-1
MMIAVMGTMFVLSCVMIGLAWL
>FAM02526_Thelotrema_lepadinum_71-01
MALAVTCTLMFISAIMIGVAWY
>FAM02526_Toensbergia-leucococca_15-01
ILVAVMGTLFTISCIMIFVAYL
>FAM02526_Umbilicaria_deusta_2-02
MLAFVMGTLIVVSIMMIGIAVY
>FAM02526_Usnea_hakonensis_3-1
XXXXXXXXXXXXXGSQFGVAYA
>FAM02526_Usnochroma_carphineum_48-01
XXXSKESAQLSLNAI--GIAWL
>FAM02526_Variospora_aurantia_1709-01
MMIAVMGTITVVTIIMLGVAWM
>FAM02526_Xanthomendoza_fulva_02-01
MLIAVMGTLFLLSCIMIGIAWF
>FAM02526_Xanthoria_aureola_1627-01
MLMIVMGTLFVLSVIMIGIAWL
>FAM02526_Xanthoria_mediterranea_109-01
MLMIVMGTLFVLSVIMIGIAWL
>FAM02526_Xanthoria_parietina_1-03
MLMIVMGTLFVLSFIMIGIAWL
>FAM02526_Xanthoria_steineri_56-01
MLIIVMGTLFVLSIIMIGIAWL
>FAM03031_Bulbothrix_africana_1883-01
MLIAVFGTLFLISCLMLGVAYA
>FAM03031_Canoparmelia_nairobiensis_280-01
XXXAVFGTLFLISCL--MVHPL
>FAM03031_Cladonia_metacorallifera_9.1-02
SKL--VPQDLTSSQSLIYLSLP
>FAM03031_Cladonia_squamosa_372.1-02
XXXTVFGTLFVISSIMIGVAVY
>FAM03031_Flavoparmelia_citrinescens_849-01
MLIAVFGTLFLISVLMFGIAYA
>FAM03031_Melanelia_stygia_1828-01
MLIAVFGTLFFISCVMLGIAYA
>FAM03031_Parmeliopsis_ambigua_521-01
XXXAVFGTLFLISCLMLGIAYA
>FAM03070_Cladonia_borealis_54-01
LLLAVFGTLFVISSLMIGVAVY
>FAM03070_Cladonia_rangiferina_10-01
LLLAVFGTLFVISSLMIGIAVY
>FAM03070_Puttea_exsequens_43-01
MFLTVFATIIIISLLMFFVAYL
>FAM03070_Stereocaulon_alpinum_3-01
LLAAVMGTLFILSCLMIGTAYL
>FAM03070_Usnea_florida_31-02
MLIAVFGTLIFISLLMFGVAYA
>FAM06129_Umbilicaria_freyi_9-1
MLAFVMGLLIFVSILMIGVAAY
>FAM06129_Umbilicaria_grisea_3-1
MLAFVMGLLIFVSILMIGVAAY
>FAM06129_Umbilicaria_hispanica_6-01
MLVFVMGSLLVVSLVMIGIAAY
>FAM06129_Umbilicaria_iberica_2-1
MLAFLVGFLIIIAVLMIGVAIM
>FAM06129_Umbilicaria_phaea_1-02
MLALVMGLLIFVSILMIGVAAY
>FAM07123_Xylographa_pallens_80-01
LFVAVIGSLLFLTCIMIWIAYI
>FAM07143_Trapelia_coarctata_97-01
MLLAVMGTLFFLSCLMIGAAWL
>FAM07143_Xylographa_carneopallida_36-01
IFVAVFGSLLFLTGIMIWIAYI
>FAM07143_Xylographa_opegraphella_38-01
LFVAVIGSLLFLTAIMIWIAYI
>FAM07143_Xylographa_parallela_10-01
LFVAVIGSLLFLTGIMIWIAYI
>FAM07143_Xylographa_trunciseda_62-01
LFIAVIGSLFFLTVIMIWVAYL
>FAM07143_Xylographa_vitiligo_75-01
LFVAVIGSLLFLTGIMIWIAYI
>FAM-7143_Xylographa_bjoerkii_42-01
LFVAVIGSLTFLTIIMIWVAYL

## Sheet: HingeRegion
>Aspergillus_flavus_KOC07597.1 squalene synthase [Aspergillus flavus AF70]
HKKNTPKDPNFLKISIVCGKIEKFID
>Aspergillus_fumigatus
HKKNTPKDPNFLKISIVCGKIEKFID
>FAM00230_Arctoparmelia_centrifuga_1326-01
HKRNTPRDPNFLKISIACGKIEQFIE
>FAM00230_Bacidia_gigantensis_03-02
HKKNTPKDPNFLKISIACGKIEQFIE
>FAM00230_Cetraria_islandica_1536-01
HKKNTPRDPNFFKISIACGKIEQFIE
>FAM00230_Cornicularia_normoerica_398-01
HKKNTPRDPNFLKISIACGKIEQFIE
>FAM00230_Crespoa_schelpei_778-01
HKKNTPKDPNFLKISIACGKIEQFIE
>FAM00230_Letharia_columbiana_1063.1-01
HKKNTPRDPNFLKISIACGKIEQFIE
>FAM00230_Letharia_lupina_05-02
HKKNTPRDPNFLKISIACGKIEQFIE
>FAM00230_Notoparmelia_tenuirima_827-01
HKKNTPRDPNFLKISIACGKIEQFIE
>FAM00230_Omphalora_arizonica1_916-01
HKKNTPRDPNFLKISIACGKIEQFIE
>FAM00230_Peltigera_leucophlebia_317-1
HRKNTPRDPNFLNISIACAKVEQFIE
>FAM00230_Pseudevernia_furfuracea_3-02
HKRNTPRDPNFLKISIACGKIEQFIE
>FAM00230_Pseudocyphellaria_aurata_49-01
HQKNTPKDPNFLKISIACAKIEQFIE
>FAM00230_Ptychographa_xylographoides_03-01
HKKNTPKDPNFLKISIACGKIEQFVE
>FAM00230_Sticta_canariensis_1840-01
HKKNTPKDPNFLKISIACAKIEQFIE
>FAM00230_Stictis_urceolata_137-01
MKKNNPRDPNFLKISIAGSKIEQFIE
>FAM00230_Umbilicaria_pustulata_1-04
HKRNTPKDPNFLKISIACGKIEQFIE
>FAM00230_Umbilicaria_spodochroa_1-01
HKKNSPKDPNFLKISIACGKIEQFIE
>FAM00230_Umbilicaria_vellea_937-1
HKKNTPKDPNFLKISIACGKIEQFIE
>FAM00230_Xylographa_soralifera_25-01
HRKNTPKDPNFLKISIACGKIEQFIE
>Fam02526_Bulbothrix_sensibilis_1890-01
HKKNNPRDPNFLKISIACGKIEQFIE
>Fam02526_Caloplaca_aegaea_1049-01
HRKNTPKDPNFLKISVACGKVEQFIE
>FAM02526_Caloplaca_aetnensis_1108-1
HKKNTPKDPNFLKISIACGKVEQFIE
>FAM02526_Caloplaca_ligustica_1067-1
HKKNTPKDPNFLKISIACGKVEQFIE
>FAM02526_Cetrariella_commixta_1799-01
HKKNTPRDPNFFKISIACGKIEQFIE
>FAM02526_Cladonia_grayi_15-02
HKKNTPRDPNFLKISIACGKIEQFIE
>FAm02526_Dermatocarpon_miniatum_5-02
HRKNVPQDPNFFKISIACGKVEQFLE
>FAM02526_Diploschistes_diacapsis_1197-01
HKRNTPRDPNFLKISIACGKIEQFLE
>FAM02526_Gyalolechia_flavorubescens_7-1
XXXXXXXXXXXXXXXXXXXXXEQFIE
>FAM02526_Icmadophila_ericetorum_60-01
RKKNNSRDPNFLKISIACGKIEQFIE
>FAM02526_Imshaugia_aleurites_101-02
HKKNTPRDPNFLKISIACGKIEQFIE
>FAM02526_Lobaria_immixta_46-01
HKKNTPKDPNFLKISIACAKIEQFIE
>FAM02526_Loxospora_ochrophaea_47.-1
XXXXXXXXXXXXXXXXXXXXXEQFIE
>FAM02526_Menegazzia_cincinnata_1955-01
HKKNTPRDPNFLKISIACGKIEQFIE
>FAM02526_Niorma_chrysophthalma_106-02
HKKNTPKDPNFLKISIACGKVEQFIE
>FAM02526_Parmelia_saxatilis_1657-01
HKKNTPRDPNFLKISIACGKIEQFIE
>FAM02526_Parmelina_tillacea_1789-01
HKKNTPRDPNFLKISIACGKIEQFIE
>FAM02526_Parmelina_tillacea_1789-01
HKKNTPRDPNFLKISIACGKIEQFIE
>FAM02526_Platismatia_glauca_1763-01
HKKNTPRDPNFLKISIACGKIEQFIE
>FAM02526_Rusavskia_elegans_2-02
HKKNTPKDPNFLKISIACGKVEQFIE
>FAM02526_Seirophora_lacunosa_157-01
HRKNTPKDPNFLKISVACGKVEQFIE
>FAM02526_Seirophora_villosa_06-02
HRKNTPKDPNFLKISVACGKVEQFIE
>FAM02526_Seirophora_villosa_06-02
HKKNTPKDPNFLKISIACGKVEQFIE
>FAM02526_Teloschistes_peruensis_188-1
HKKNTPKDPNFLKISIACGKVEQFIE
>FAM02526_Thelotrema_lepadinum_71-01
LKKNNPRDPNFLKLSMTCSNLEKFIQ
>FAM02526_Toensbergia-leucococca_15-01
HKKNTPKDPNFLKISIACGKIEQFIE
>FAM02526_Umbilicaria_deusta_2-02
HKKNTPRDPNFLKISIACGKIEQFIE
>FAM02526_Usnea_hakonensis_3-1
HKKNTPRDPNFLKISITCGKIEQFIE
>FAM02526_Usnochroma_carphineum_48-01
HKKNTPKDPNFLKISIACGKIEQFIE
>FAM02526_Variospora_aurantia_1709-01
HRKNTPKDPNFLKISVACGKVEQFIE
>FAM02526_Xanthomendoza_fulva_02-01
HKKNTPKDPNFLKISIACGKVEQFIE
>FAM02526_Xanthoria_aureola_1627-01
HKKNTPKDPNFLKISIACGKVEQFIE
>FAM02526_Xanthoria_mediterranea_109-01
HKKNTPKDPNFLKISIACGKVEQFME
>FAM02526_Xanthoria_parietina_1-03
HKKNTPKDPNFLKISIACGKVEQFIE
>FAM02526_Xanthoria_steineri_56-01
HKKNTPKDPNFLKISIACGKVEQFIE
>FAM03031_Bulbothrix_africana_1883-01
HRKNNPRDPNFLKISIACGKIEQFIE
>FAM03031_Canoparmelia_nairobiensis_280-01
HKKNTPKDPNFLKISIACGKIEQFIE
>FAM03031_Cladonia_metacorallifera_9.1-02
HKKNTPRDPNFLKISIACGKIEQFIE
>FAM03031_Cladonia_squamosa_372.1-02
HKKNTPRDPNFLKISIACGKIEQFIE
>FAM03031_Flavoparmelia_citrinescens_849-01
HKKNTPKDPNFLKISIACGKIEQFIE
>FAM03031_Melanelia_stygia_1828-01
HKKNTPRDPNFFKISIACGKIEQFIE
>FAM03031_Parmeliopsis_ambigua_521-01
HKRNTPRDPNFLKISIACGKIEQFIE
>FAM03070_Cladonia_borealis_54-01
HKKNTPRDPNFLKISIACGKIEQFIE
>FAM03070_Cladonia_rangiferina_10-01
HKKNTPRDPNFLKISIACGKIEQFIE
>FAM03070_Gyalolechia_ehrenbergii_11-01
HKKNTPKDPNFLKISIACGKVEQFIE
>FAM03070_Puttea_exsequens_43-01
HRKNTPKDPNFLRISIACGKIEQFIE
>FAM03070_Stereocaulon_alpinum_3-01
HKKNTPRDPNFLKISIACGKIEQFIE
>FAM03070_Usnea_florida_31-02
HKKNTPRDPNFLKISITCGKIEQFIE
>FAM06129_Umbilicaria_freyi_9-1
HKKNTPKDPNFLKISIACGKIEQFIE
>FAM06129_Umbilicaria_grisea_3-1
HKKNTPKDPNFLKISIACGKIEQFIE
>FAM06129_Umbilicaria_hispanica_6-01
HKRNTPNDPNFLKISIACGKIEQFIE
>FAM06129_Umbilicaria_iberica_2-1
HKKNTPKDPSFLKISIACGKIEQFIE
>FAM06129_Umbilicaria_phaea_1-02
HKKNTPRDPNFLKISIACGKIEQFIE
>FAM07123_Xylographa_pallens_80-01
HRKNTPKDPNFLKISIACGKIEQFIE
>FAM07143_Trapelia_coarctata_97-01
QKKNTSRDPNFLKISIACGKIEQFIE
>FAM07143_Xylographa_carneopallida_36-01
HRKNTPKDPNFLKISIACGKIEQFIE
>FAM07143_Xylographa_opegraphella_38-01
HRKNTPKDPNFLKISIACGKIEQFIE
>FAM07143_Xylographa_parallela_10-01
HRKNTPKDPNFLKISIACGKIEQFIE
>FAM07143_Xylographa_trunciseda_62-01
HRKNTPKDPNFLQISIACGKIEQFIE
>FAM07143_Xylographa_vitiligo_75-01
HRKNTPKDPNFLKISIACGKIEQFIE
>FAM-7143_Xylographa_bjoerkii_42-01
HRKNTPKDPNFLKISIACGKIEQFIE
